# Supplementary material for: Novel Computational Approach to Predict Off-Target Interactions for Small Molecules
Source: Front Big Data. 2019 Jul 17;2:25. doi: 10.3389/fdata.2019.00025 (PMC7931946; doi:10.3389/fdata.2019.00025)
Supplement: Supplementary Data Sheet S1 — Statistical analysis on the computed physiochemical properties of the approved and discontinued drugs. [file Data_Sheet_1.CSV]

Properties	Oneway.Anova Approved-AbbVie	Oneway.Anova Discontinued-AbbVie	Oneway.Anova Discontinued-Approved	Levene Approved-AbbVie	Levene Discontinued-AbbVie	Levene Discontinued-Approved	Welch Approved-AbbVie	Welch Discontinued-AbbVie	Welch Discontinued-Approved	Normality Approved	Normality Discontinued	Normality AbbVie	Wilcox Approved-AbbVie	Wilcox Discontinued-AbbVie	Wilcox Discontinued-Approved
AlogP p adj	0.190630213	0.813282817	2.53E-05	0.463381396	0.735609694	0.192062835	0.087779998	0.479965304	2.91E-05	0.000626	1.84E-21	0.096133333	0.03680185	0.282039393	2.99E-06
C_SP3_Count p adj	0.186761172	0.281106997	0.625897767	0.028629344	0.1653449	0.008592054	0.008461722	0.010419933	0.365597946	1.69E-28	9.15E-26	0.224933333	0.201411367	0.201411367	0.75574373
ChemAxon_LogD p adj	0.118910442	0.618088006	0.000116907	0.833698765	0.999570439	0.077309136	0.066516253	0.312616714	0.000132582	1.90E-17	7.63E-48	0.224933333	0.029599268	0.111496058	2.87E-05
Molecular_Weight p adj	0.852631215	0.709505828	5.49E-07	0.105136182	0.160943003	0.688941769	0.401503013	0.327861419	8.07E-07	2.38E-14	0.284307692	0.581777778	0.30222947	0.443024759	1.76E-09
NumHBAHBD p adj	0.946891174	0.851448664	0.646393199	0.412506017	0.544882928	0.655078282	0.604268845	0.566365821	0.566365821	1.16E-45	4.42E-62	0.56175	0.806148323	0.806148323	0.253685363
Num_H_Acceptors_Lipinski p adj	0.99611005	0.782985176	0.055696845	0.198257944	0.220080739	0.969217458	0.883091417	0.374415986	0.067697721	9.81E-23	5.28E-21	0.6545	0.68605573	0.68605573	0.003984598
Num_H_Donors_Lipinski p adj	0.748539663	0.814960998	0.888186527	0.625475275	0.835194305	0.341550645	0.599672031	0.599672031	0.64392729	4.73E-36	7.21E-85	0.6545	0.883235318	0.883235318	0.883235318
Num_RotatableBonds p adj	0.73527763	0.421555846	0.112631354	0.021045803	0.105600728	0.029097271	0.101115181	0.020908688	0.077215055	5.97E-48	5.47E-08	0.02919	0.88755853	0.142165848	0.000122499
TPSA p adj	0.789017032	0.651084726	0.644196143	0.058024729	0.140697515	0.258158976	0.24238927	0.184742959	0.376302766	2.89E-26	1.10E-45	0.952	0.889126062	0.709286736	0.371647904
pKa_MostAcidic p adj	0.188311021	0.172522951	0.977920811	0.003746201	0.005860003	0.79304311	0.011499898	0.011499898	0.841509932	4.65E-22	6.90E-186	0.224933333	0.133830589	0.133830589	0.837994911
pKa_MostBasic p adj	0.975277804	0.911676375	0.036843753	0.625347733	0.909557013	0.10757258	0.820564714	0.820564714	0.042451494	1.58E-29	1.05E-08	0.6545	0.957505566	0.826542755	0.027414039
QPlogS p adj	0.009078305	0.358500253	1.47E-09	0.893459868	0.927472995	0.941692796	0.004361706	0.118322933	2.06E-09	1.02E-29	0.669	0.866923077	0.002827084	0.138096405	1.52E-11
QPPCaco p adj	0.029816669	0.026242607	0.985141664	0.176217168	0.137107963	0.879236118	0.118331652	0.118331652	0.869743207	1.05E-78	1.96E-69	0.262	0.027442205	0.027442205	0.224002436
QPPMDCK p adj	0.002988374	0.007701488	0.47991475	0.061059211	0.101633952	0.649552056	0.116124004	0.116124004	0.239371592	5.00E-66	2.38E-75	0.02919	0.007513031	0.011350977	0.011350977
													All are computed p-values
