# Supplementary material for: Novel Computational Approach to Predict Off-Target Interactions for Small Molecules
Source: Front Big Data. 2019 Jul 17;2:25. doi: 10.3389/fdata.2019.00025 (PMC7931946; doi:10.3389/fdata.2019.00025)
Supplement: Supplementary Data Sheet S2 — Summary of computationally predicted interactions for the (A) approved and (B) discontinued drugs. [file Data_Sheet_2.zip]

Archive with 2 entries (2 files):
- Data Sheet 2a.XLSX
- Data Sheet 2b.XLS
