# Supplementary material for: Novel Computational Approach to Predict Off-Target Interactions for Small Molecules
Source: Front Big Data. 2019 Jul 17;2:25. doi: 10.3389/fdata.2019.00025 (PMC7931946; doi:10.3389/fdata.2019.00025)
Supplement: Supplementary Data Sheet S2 — Summary of computationally predicted interactions for the (A) approved and (B) discontinued drugs. [file Data_Sheet_2.zip › Data Sheet 2a.XLSX]

## Sheet: approved_with_no_of_targets_cou
Molecule_name	Confirmed_or_New	Methods	Pseudo Score	Protein_name	Gene_name
OTREXUP.METHOTREXATE	Confirmed	Training Set	1	Bifunctional dihydrofolate reductase-thymidylate synthase 2	THY-2
COGNEX.TACRINE.HYDROCHLORIDE	Confirmed	Training Set	1	Choline O-acetyltransferase	CHAT
ISTODAX.ROMIDEPSIN	Confirmed	Training Set	1	Nuclear receptor corepressor 1	NCOR1
EVISTA.RALOXIFENE.HYDROCHLORIDE	Confirmed	Training Set	1	Voltage-dependent T-type calcium channel	_S0043
ATNAA.ATROPINE	Confirmed	Training Set	1	Acetylcholinesterase	ACHE
ATNAA.ATROPINE#2	Confirmed	Training Set	1	Acetylcholinesterase	ACHE
LEUKERAN.CHLORAMBUCIL	Confirmed	Training Set	1	FAD-linked sulfhydryl oxidase ALR	GFER
DELCOBESE.AMPHETAMINE.ADIPATE	Confirmed	Training Set	1	Tyrosine-protein kinase JAK1	JAK1
ALESSE.ETHINYL.ESTRADIOL	Confirmed	Training Set	1	Voltage-dependent T-type calcium channel	_S0043
EC-NAPROSYN.NAPROXEN	Confirmed	Training Set	1	Transient receptor potential cation channel subfamily V member 1	TRPV1
ACTRON.KETOPROFEN	Confirmed	Training Set	1	Transient receptor potential cation channel subfamily V member 1	TRPV1
ENALAPRILAT.ENALAPRILAT	Confirmed	Training Set	1	Renin	REN
TRI-LUMA.HYDROQUINONE	Confirmed	Training Set	1	Acetylcholinesterase	ACHE
PREFRIN-A.PYRILAMINE.MALEATE	Confirmed	Training Set	1	Adenosine receptor A3	ADORA3
METOPIRONE.METYRAPONE	Confirmed	Training Set	1	Sensor protein CpxA	cpxA
ADRENACLICK.EPINEPHRINE#2	Confirmed	Training Set	1	Urotensin-2 receptor	UTS2R
ADRENACLICK.EPINEPHRINE	Confirmed	Training Set	1	Urotensin-2 receptor	UTS2R
NOLVADEX.TAMOXIFEN.CITRATE	Confirmed	Training Set	1	Emopamil-binding protein-like	EBPL
CRIXIVAN.INDINAVIR.SULFATE	Confirmed	Training Set	1	UnConfirmed UniProt	POL_HV2RO.PR
NOLVADEX.TAMOXIFEN.CITRATE	Confirmed	Training Set	1	7-dehydrocholesterol reductase	DHCR7
ACTIVELLA.ESTRADIOL	Confirmed	Training Set	1	G-protein coupled estrogen receptor 1	GPER1
ACTIVELLA.ESTRADIOL#2	Confirmed	Training Set	1	G-protein coupled estrogen receptor 1	GPER1
CHLOROPTIC-P.S.O.P.NewNISOLONE	Confirmed	Training Set	1	Interleukin-6	IL6
RALTEGRAVIR.RALTEGRAVIR	Confirmed	Training Set	1	C-C chemokine receptor type 1	CCR1
ARICEPT.DONEPEZIL.HYDROCHLORIDE	Confirmed	Training Set	1	Choline O-acetyltransferase	CHAT
AZACTAM.AZTREONAM	Confirmed	Training Set	1	Efflux transporter	sugE
XELJANZ.TOFACITINIB.CITRATE	Confirmed	Training Set	1	Serine/threonine-protein kinase DCLK3	DCLK3
BORTEZOMIB.BORTEZOMIB	Confirmed	Training Set	1	Canalicular multispecific organic anion transporter 2	ABCC3
QUALAQUIN.QUININE.SULFATE	Confirmed	Training Set	1	Muscarinic acetylcholine receptor M2	CHRM2
CIN-QUIN.QUINIDINE.SULFATE#2	Confirmed	Training Set	1	Muscarinic acetylcholine receptor M2	CHRM2
CRINONE.PROGESTERONE	Confirmed	Training Set	1	Cation channel sperm-associated protein 4	CATSPER4
CRINONE.PROGESTERONE	Confirmed	Training Set	1	Cation channel sperm-associated protein 2	CATSPER2
CRINONE.PROGESTERONE	Confirmed	Training Set	1	Cation channel sperm-associated protein 3	CATSPER3
BORTEZOMIB.BORTEZOMIB	Confirmed	Training Set	1	Canalicular multispecific organic anion transporter 1	ABCC2
CRINONE.PROGESTERONE	Confirmed	Training Set	1	Cation channel sperm-associated protein 1	CATSPER1
ZOLINZA.VORINOSTAT	Confirmed	Training Set	1	Nuclear receptor corepressor 1	NCOR1
DIASTAT.ACUDIAL.DIAZEPAM	Confirmed	Training Set	1	Adenosine receptor A3	ADORA3
AGENERASE.AMPRENAVIR	Confirmed	Training Set	1	Gag polyprotein	gag
FORTOVASE.SAQUINAVIR	Confirmed	Training Set	1	Gag polyprotein	gag
VICTRELIS.BOCEPREVIR	Confirmed	Training Set	1	Nonstructural protein NS3-4A	A0A0K1CY61
RISPERDAL.CONSTA.RISPERIDONE	Confirmed	Training Set	1	Histone H1.0	H1F0
BUNAVAIL.NALOXONE.HYDROCHLORIDE	Confirmed	Training Set	1	C-C chemokine receptor type 5	CCR5
CHLOROPTIC-P.S.O.P.NewNISOLONE	Confirmed	Training Set	1	Disintegrin and metalloproteinase domain-containing protein 17	ADAM17
GEODON.ZIPRASIDONE.HYDROCHLORIDE	Confirmed	Training Set	1	Histone H1.0	H1F0
OTREXUP.METHOTREXATE	Confirmed	Training Set	1	Latent membrane protein 1	LMP1
EXTINA.KETOCONAZOLE	Confirmed	Training Set	1	Gonadotropin-releasing hormone receptor	GNRHR
EXTINA.KETOCONAZOLE#2	Confirmed	Training Set	1	Gonadotropin-releasing hormone receptor	GNRHR
COZAAR.LOSARTAN.POTASSIUM	Confirmed	Training Set	1	Angiotensin-converting enzyme	ACE
CRIXIVAN.INDINAVIR.SULFATE	Confirmed	Training Set	1	Gag polyprotein	gag
EVISTA.RALOXIFENE.HYDROCHLORIDE	Confirmed	Training Set	1	Aldehyde oxidase	AOX1
ASTRAMORPH.PF.MORPHINE.SULFATE	Confirmed	Training Set	1	Endothelin-1 receptor	EDNRA
HALDOL.HALOPERIDOL	Confirmed	Training Set	1	AP-2 complex subunit sigma	AP2S1
CRINONE.PROGESTERONE	Confirmed	Training Set	1	Fatty acid-binding protein, liver	FABP1
ABILIFY.ARIPIPRAZOLE	Confirmed	Training Set	1	Histone H1.0	H1F0
ALLI.ORLISTAT	Confirmed	Training Set	1	Abhydrolase domain-containing protein 16A	ABHD16A
TIKOSYN.DOFETILIDE	Confirmed	Training Set	1	Potassium voltage-gated channel subfamily H member 1	KCNH1
CHLOROPTIC-P.S.O.P.NewNISOLONE	Confirmed	Training Set	1	Glutamine synthetase	GLUL
NYSTAFORM.CLIOQUINOL	Confirmed	Training Set	1	Cytochrome P450 1A2	CYP1A2
CAM-AP-ES.RESERPINE	Confirmed	Training Set	1	Chromaffin granule amine transporter	SLC18A1
HABITROL.NICOTINE	Confirmed	Training Set	1	Potassium voltage-gated channel subfamily D member 3	KCND3
GLEEVEC.IMATINIB.MESYLATE	Confirmed	Training Set	1	Multidrug and toxin extrusion protein 1	SLC47A1
CAM-AP-ES.RESERPINE	Confirmed	Training Set	1	Cyclin-dependent kinase 1	CDK1
ZOLINZA.VORINOSTAT	Confirmed	Training Set	1	Matrix metalloproteinase-9	MMP9
ESTROPIPATE.ESTROPIPATE	Confirmed	Training Set	1	Solute carrier organic anion transporter family member 1B1	SLCO1B1
ORAP.PIMOZIDE	Confirmed	Training Set	1	Sodium channel protein type 4 subunit alpha	SCN4A
ORAP.PIMOZIDE	Confirmed	Training Set	1	Sodium channel protein type 7 subunit alpha	SCN7A
ORAP.PIMOZIDE	Confirmed	Training Set	1	Sodium channel protein type 11 subunit alpha	SCN11A
NEXAVAR.SORAFENIB.TOSYLATE	Confirmed	Training Set	1	5-hydroxytryptamine receptor 2B	HTR2B
ALSUMA.SUMATRIPTAN.SUCCINATE	Confirmed	Training Set	1	5-hydroxytryptamine 1D receptor	5htr1d
AZACTAM.AZTREONAM	Confirmed	Training Set	1	AmpC	ampC
SPRYCEL.DASATINIB	Confirmed	Training Set	1	Myelin transcription factor 1	MYT1
RALTEGRAVIR.RALTEGRAVIR	Confirmed	Training Set	1	HIV-1 INTEGRASE	_T0049
EVISTA.RALOXIFENE.HYDROCHLORIDE	Confirmed	Training Set	1	C-8 sterol isomerase	ERG2
AZO.GANTANOL.SULFAMETHOXAZOLE	Confirmed	Training Set	1	Pol polyprotein	pol
HIVID.ZALCITABINE	Confirmed	Training Set	1	C-X-C chemokine receptor type 4	CXCR4
RECLAST.ZOLEDRONIC.ACID	Confirmed	Training Set	1	Carbonic anhydrase 14	CA14
ABSTRAL.FENTANYL.CITRATE	Confirmed	Training Set	1	Cannabinoid receptor 2	CNR2
EVISTA.RALOXIFENE.HYDROCHLORIDE	Confirmed	Training Set	1	G-protein coupled estrogen receptor 1	GPER1
FASLODEX.FULVESTRANT	Confirmed	Training Set	1	G-protein coupled estrogen receptor 1	GPER1
DARAPRIM.PYRIMETHAMINE	Confirmed	Training Set	1	Multidrug and toxin extrusion protein 1	SLC47A1
COLBENEMID.COLCHICINE	Confirmed	Training Set	1	Solute carrier family 22 member 3	SLC22A3
ALLI.ORLISTAT	Confirmed	Training Set	1	Sn1-specific diacylglycerol lipase beta	DAGLB
SANSERT.METHYSERGIDE.MALEATE	Confirmed	Training Set	1	Cytochrome P450 2C19	CYP2C19
NEXAVAR.SORAFENIB.TOSYLATE	Confirmed	Training Set	1	Cyclin-dependent kinase-like 2	CDKL2
SPRYCEL.DASATINIB	Confirmed	Training Set	1	Membrane-associated tyrosine- and threonine-specific cdc2-inhibitory kinase	PKMYT1
CLOZAPINE.CLOZAPINE#2	Confirmed	Training Set	1	Adenylate cyclase type 4	ADCY4
CLOZAPINE.CLOZAPINE#2	Confirmed	Training Set	1	Adenylate cyclase type 3	ADCY3
CLOZAPINE.CLOZAPINE#2	Confirmed	Training Set	1	Adenylyl cyclase 7	Q8CFM9
CLOZAPINE.CLOZAPINE#2	Confirmed	Training Set	1	Adenylate cyclase type 6	ADCY6
ZOLINZA.VORINOSTAT	Confirmed	Training Set	1	Lysine-specific histone demethylase 1A	KDM1A
XALKORI.CRIZOTINIB	Confirmed	Training Set	1	Peripheral plasma membrane protein CASK	CASK
CLOZAPINE.CLOZAPINE#2	Confirmed	Training Set	1	Adenylate cyclase type 8	ADCY8
EXTINA.KETOCONAZOLE#2	Confirmed	Training Set	1	25-hydroxyvitamin D-1 alpha hydroxylase, mitochondrial	CYP27B1
EXTINA.KETOCONAZOLE	Confirmed	Training Set	1	25-hydroxyvitamin D-1 alpha hydroxylase, mitochondrial	CYP27B1
DIGOXIN.DIGOXIN	Confirmed	Training Set	1	Solute carrier organic anion transporter family member 1A4	Slco1a4
CLOZAPINE.CLOZAPINE#2	Confirmed	Training Set	1	Adenosine receptor A3	ADORA3
COLGATE.TOTAL.TRICLOSAN	Confirmed	Training Set	1	Carbonyl reductase [NADPH] 1	CBR1
SPRYCEL.DASATINIB	Confirmed	Training Set	1	Atypical kinase ADCK3, mitochondrial	ADCK3
ALLI.ORLISTAT	Confirmed	Training Set	1	Monoacylglycerol lipase ABHD12	ABHD12
COLGATE.TOTAL.TRICLOSAN	Confirmed	Training Set	1	Enoyl-ACP reductase	FabI
PANRETIN.ALITRETINOIN	Confirmed	Training Set	1	Nuclear receptor ROR-alpha	RORA
SPRYCEL.DASATINIB	Confirmed	Training Set	1	Wee1-like protein kinase 2	WEE2
ATRALIN.TRETINOIN	Confirmed	Training Set	1	Nuclear receptor ROR-alpha	RORA
AGENERASE.AMPRENAVIR	Confirmed	Training Set	1	Cytochrome P450 3A5	CYP3A5
AVAGARD.CHLORHEXIDINE.GLUCONATE	Confirmed	Training Set	1	Solute carrier family 22 member 1	SLC22A1
SPRYCEL.DASATINIB	Confirmed	Training Set	1	Activin receptor type-2A	ACVR2A
MAZANOR.MAZINDOL	Confirmed	Training Set	1	Sigma non-opioid intracellular receptor 1	SIGMAR1
XALKORI.CRIZOTINIB	Confirmed	Training Set	1	Uncharacterized serine/threonine-protein kinase SBK3	SBK3
DITROPAN.OXYBUTYNIN.CHLORIDE	Confirmed	Training Set	1	D(3) dopamine receptor	DRD3
8-MOP.METHOXSALEN	Confirmed	Training Set	1	Cytochrome P450 2A13	CYP2A13
CELEXA.CITALOPRAM.HYDROBROMIDE#2	Confirmed	Training Set	1	Sigma non-opioid intracellular receptor 1	SIGMAR1
CELEXA.CITALOPRAM.HYDROBROMIDE	Confirmed	Training Set	1	Sigma non-opioid intracellular receptor 1	SIGMAR1
GLEEVEC.IMATINIB.MESYLATE	Confirmed	Training Set	1	CASPASE	_F0032
MICARDIS.HCT.TELMISARTAN	Confirmed	Training Set	1	Cytochrome P450 2J2	CYP2J2
ATRALIN.TRETINOIN	Confirmed	Training Set	1	5-hydroxytryptamine receptor 2B	HTR2B
NEBUPENT.PENTAMIDINE.ISETHIONATE	Confirmed	Training Set	1	Amiloride-sensitive amine oxidase [copper-containing]	AOC1
APOKYN.APOMORPHINE.HYDROCHLORIDE	Confirmed	Training Set	1	Glutaminase liver isoform, mitochondrial	GLS2
EXTINA.KETOCONAZOLE	Confirmed	Training Set	1	Heme oxygenase 1	HMOX1
EXTINA.KETOCONAZOLE#2	Confirmed	Training Set	1	Heme oxygenase 1	HMOX1
MENADIONE.MENADIONE	Confirmed	Training Set	1	Aldehyde oxidase	AOX1
SPRYCEL.DASATINIB	Confirmed	Training Set	1	Mitogen-activated protein kinase kinase kinase 4	MAP3K4
HALDOL.HALOPERIDOL	Confirmed	Training Set	1	Somatostatin receptor type 2	SSTR2
BUTRANS.BUPRENORPHINE#3	Confirmed	Training Set	1	Cytochrome P450 2A6	CYP2A6
CELEXA.CITALOPRAM.HYDROBROMIDE	Confirmed	Training Set	1	Cytochrome P450 2E1	CYP2E1
QSYMIA.TOPIRAMATE	Confirmed	Training Set	1	Cytochrome P450 3A4	CYP3A4
METOPIRONE.METYRAPONE	Confirmed	Training Set	1	Cholesterol 7-alpha-monooxygenase	CYP7A1
DITROPAN.OXYBUTYNIN.CHLORIDE	Confirmed	Training Set	1	Voltage-dependent T-type calcium channel	_S0043
ALDACTAZIDE.SPIRONOLACTONE	Confirmed	Training Set	1	Cytochrome P450 11B1, mitochondrial	CYP11B1
BENTYL.DICYCLOMINE.HYDROCHLORIDE	Confirmed	Training Set	1	Cytochrome P450 1A1	CYP1A1
AEROSEB-DEX.DEXAMETHASONE	Confirmed	Training Set	1	Aromatase	CYP19A1
8-HOUR.BAYER.ASPIRIN	Confirmed	Training Set	1	NACHT, LRR and PYD domains-containing protein 3	NLRP3
CARVEDILOL.CARVEDILOL	Confirmed	Training Set	1	JNK	_F0098
BACTRIM.DS.TRIMETHOPRIM	Confirmed	Training Set	1	Cytochrome P450 2C8	CYP2C8
ZONEGRAN.ZONISAMIDE	Confirmed	Training Set	1	Cytochrome P450 2C19	CYP2C19
DRONABINOL.DRONABINOL	Confirmed	Training Set	1	Cytochrome P450 1A1	CYP1A1
HABITROL.NICOTINE	Confirmed	Training Set	1	Cytochrome P450 2E1	CYP2E1
CHENIX.CHENODIOL	Confirmed	Training Set	1	Nuclear factor erythroid 2-related factor 2	NFE2L2
ATROMID-S.CLOFIBRATE	Confirmed	Training Set	1	Cytochrome P450 4A11	CYP4A11
APOKYN.APOMORPHINE.HYDROCHLORIDE	Confirmed	Training Set	1	Serine/threonine-protein phosphatase 2	_S0033
LAMISIL.AT.TERBINAFINE	Confirmed	Training Set	1	Aromatase	CYP19A1
CIN-QUIN.QUINIDINE.SULFATE#2	Confirmed	Training Set	1	Cytochrome P450 2E1	CYP2E1
CELEXA.CITALOPRAM.HYDROBROMIDE#2	Confirmed	Training Set	1	Cytochrome P450 2E1	CYP2E1
CERVIDIL.DINOPROSTONE	Confirmed	Training Set	1	Cholesterol side-chain cleavage enzyme, mitochondrial	CYP11A1
BUNAVAIL.NALOXONE.HYDROCHLORIDE	Confirmed	Training Set	1	Cytochrome P450 3A4	CYP3A4
EUTONYL.PARGYLINE.HYDROCHLORIDE	Confirmed	Training Set	1	Cytochrome P450 2E1	CYP2E1
MIOCHOL.ACETYLCHOLINE.CHLORIDE	Confirmed	Training Set	1	Cytochrome P450 2D6	CYP2D6
ACHES-N-PAIN.IBUPROFEN#2	Confirmed	Training Set	1	MCT	_F0108
ESTROGENIC.SUBSTANCE.ESTRONE	Confirmed	Training Set	1	Cytochrome P450 2B6	CYP2B6
COZAAR.LOSARTAN.POTASSIUM	Confirmed	Training Set	1	Cytochrome P450 3A5	CYP3A5
IRESSA.GEFITINIB	Confirmed	Training Set	1	Cytochrome P450 2D6	CYP2D6
DIABETA.GLYBURIDE	Confirmed	Training Set	1	Caspase-1	CASP1
DIPRIVAN.PROPOFOL	Confirmed	Training Set	1	Cytochrome P450 2C18	CYP2C18
MEFENAMIC.ACID.MEFENAMIC.ACID	Confirmed	Training Set	1	Cytochrome P450 2C8	CYP2C8
TETRABENAZINE.TETRABENAZINE	Confirmed	Training Set	1	Cytochrome P450 2C8	CYP2C8
MELLARIL-S.THIORIDAZINE	Confirmed	Training Set	1	Cytochrome P450 2C8	CYP2C8
BUNAVAIL.NALOXONE.HYDROCHLORIDE	Confirmed	Training Set	1	Cytochrome P450 2C8	CYP2C8
KETALAR.KETAMINE.HYDROCHLORIDE	Confirmed	Training Set	1	Cytochrome P450 2B6	CYP2B6
ATRIPLA.EFAVIRENZ	Confirmed	Training Set	1	Cytochrome P450 2B6	CYP2B6
AZOPT.BRINZOLAMIDE	Confirmed	Training Set	1	Cytochrome P450 3A4	CYP3A4
BUTRANS.BUPRENORPHINE#3	Confirmed	Training Set	1	Cytochrome P450 2C8	CYP2C8
ARTHROTEC.DICLOFENAC.SODIUM	Confirmed	Training Set	1	Cytochrome P450 2B6	CYP2B6
CATAPRES.CLONIDINE.HYDROCHLORIDE	Confirmed	Training Set	1	Aromatase	CYP19A1
BEXAROTENE.BEXAROTENE	Confirmed	Training Set	1	Cytochrome P450 3A4	CYP3A4
AEROSEB-DEX.DEXAMETHASONE	Confirmed	Training Set	1	Cholesterol side-chain cleavage enzyme, mitochondrial	CYP11A1
GABAPENTIN.GABAPENTIN	Confirmed	Training Set	1	Toll-like receptor 4	TLR4
BORTEZOMIB.BORTEZOMIB	Confirmed	Training Set	1	Cytochrome P450 1A1	CYP1A1
AZULFIDINE.EN-TABS.SULFASALAZINE	Confirmed	Training Set	1	Cytochrome P450 3A5	CYP3A5
PINDOLOL.PINDOLOL	Confirmed	Training Set	1	Histamine H1 receptor	HRH1
ADCIRCA.TADALAFIL	Confirmed	Training Set	1	Cytochrome P450 3A4	CYP3A4
DOW-ISONIAZID.ISONIAZID	Confirmed	Training Set	1	Cytochrome P450 2C9	CYP2C9
KALETRA.LOPINAVIR	Confirmed	Training Set	1	Cytochrome P450 2B6	CYP2B6
CALCIJEX.CALCITRIOL	Confirmed	Training Set	1	Cytochrome P450 3A4	CYP3A4
CERVIDIL.DINOPROSTONE	Confirmed	Training Set	1	Aromatase	CYP19A1
ORAP.PIMOZIDE	Confirmed	Training Set	1	DEUBIQUITINATING ENZYME	_F0052
QUALAQUIN.QUININE.SULFATE	Confirmed	Training Set	1	Cytochrome P450 1A1	CYP1A1
CELEXA.CITALOPRAM.HYDROBROMIDE	Confirmed	Training Set	1	Cytochrome P450 2B6	CYP2B6
ESTROGENIC.SUBSTANCE.ESTRONE	Confirmed	Training Set	1	Cytochrome P450 4A11	CYP4A11
AEROSEB-DEX.DEXAMETHASONE	Confirmed	Training Set	1	Cytochrome P450 3A43	CYP3A43
CICLOPIROX.CICLOPIROX	Confirmed	Training Set	1	Serine/threonine-protein kinase mTOR	MTOR
ARTHROTEC.DICLOFENAC.SODIUM	Confirmed	Training Set	1	Cytochrome P450 1A1	CYP1A1
DARANIDE.DICHLORPHENAMIDE	Confirmed	Training Set	1	Cytochrome P450 2C9	CYP2C9
EVISTA.RALOXIFENE.HYDROCHLORIDE	Confirmed	Training Set	1	Aromatase	CYP19A1
LAMISIL.AT.TERBINAFINE	Confirmed	Training Set	1	Cytochrome P450 2C8	CYP2C8
THIOPLEX.THIOTEPA	Confirmed	Training Set	1	Cytochrome P450 3A4	CYP3A4
JAKAFI.RUXOLITINIB.PHOSPHATE	Confirmed	Training Set	1	JAK	_F0097
DILANTIN-125.PHENYTOIN	Confirmed	Training Set	1	Cytochrome P450 2C18	CYP2C18
ACHES-N-PAIN.IBUPROFEN	Confirmed	Training Set	1	Cytochrome P450 2C19	CYP2C19
QUTENZA.CAPSAICIN	Confirmed	Training Set	1	Cytochrome P450 2E1	CYP2E1
EULEXIN.FLUTAMIDE	Confirmed	Training Set	1	Cytochrome P450 3A5	CYP3A5
ACCOLATE.ZAFIRLUKAST	Confirmed	Training Set	1	Cytochrome P450 2C8	CYP2C8
EXTINA.KETOCONAZOLE	Confirmed	Training Set	1	Cytochrome P450 2A6	CYP2A6
CYTADREN.AMINOGLUTETHIMIDE	Confirmed	Training Set	1	Cytochrome P450 11B1, mitochondrial	CYP11B1
CHOLEDYL.OXTRIPHYLLINE	Confirmed	Training Set	1	Superoxide dismutase [Cu-Zn]	SOD1
CARVEDILOL.CARVEDILOL	Confirmed	Training Set	1	Cytochrome P450 2E1	CYP2E1
DAYTRANA.METHYLPHENIDATE	Confirmed	Training Set	1	MAO	_F0106
CHENIX.CHENODIOL	Confirmed	Training Set	1	Cytochrome P450 2W1	CYP2W1
CIN-QUIN.QUINIDINE.SULFATE#2	Confirmed	Training Set	1	Cytochrome P450 2B6	CYP2B6
CELEXA.CITALOPRAM.HYDROBROMIDE#2	Confirmed	Training Set	1	Cytochrome P450 2B6	CYP2B6
NARDIL.PHENELZINE.SULFATE	Confirmed	Training Set	1	Cytochrome P450 3A43	CYP3A43
BUTRANS.BUPRENORPHINE	Confirmed	Training Set	1	Cytochrome P450 2C8	CYP2C8
CRIXIVAN.INDINAVIR.SULFATE	Confirmed	Training Set	1	Solute carrier family 2, facilitated glucose transporter member 4	SLC2A4
BEPADIN.BEPRIDIL.HYDROCHLORIDE	Confirmed	Training Set	1	5-hydroxytryptamine receptor 2B	HTR2B
LAMICTAL.CD.LAMOTRIGINE	Confirmed	Training Set	1	Cytochrome P450 2C9	CYP2C9
ANTARA.MICRONIZED.FENOFIBRATE	Confirmed	Training Set	1	Cholesterol 7-alpha-monooxygenase	CYP7A1
LARIAM.MEFLOQUINE.HYDROCHLORIDE	Confirmed	Training Set	1	Aromatase	CYP19A1
ACTIGALL.URSODIOL	Confirmed	Training Set	1	Cholesterol 7-alpha-monooxygenase	CYP7A1
EXTINA.KETOCONAZOLE#2	Confirmed	Training Set	1	Cytochrome P450 2F1	CYP2F1
PARNATE.TRANYLCYPROMINE.SULFATE	Confirmed	Training Set	1	Prostacyclin synthase	PTGIS
AKNE-MYCIN.ERYTHROMYCIN	Confirmed	Training Set	1	Cytochrome P450 2B6	CYP2B6
DAYTRANA.METHYLPHENIDATE	Confirmed	Training Set	1	Cytochrome P450 2D6	CYP2D6
ACHES-N-PAIN.IBUPROFEN#2	Confirmed	Training Set	1	Cytochrome P450 2C8	CYP2C8
ACARBOSE.ACARBOSE	Confirmed	Training Set	1	Cytochrome P450 2E1	CYP2E1
CAPOTEN.CAPTOPRIL	Confirmed	Training Set	1	Cytochrome P450 2D6	CYP2D6
CAFERGOT.ERGOTAMINE.TARTRATE	Confirmed	Training Set	1	ALPHA1-ADRENOCEPTOR	_F0015
XALKORI.CRIZOTINIB	Confirmed	Training Set	1	Bile salt export pump	ABCB11
METOPIRONE.METYRAPONE	Confirmed	Training Set	1	Cytochrome P450 2A6	CYP2A6
CALCIJEX.CALCITRIOL	Confirmed	Training Set	1	25-hydroxyvitamin D-1 alpha hydroxylase, mitochondrial	CYP27B1
DILANTIN-125.PHENYTOIN	Confirmed	Training Set	1	Cytochrome P450 11B1, mitochondrial	CYP11B1
NEBUPENT.PENTAMIDINE.ISETHIONATE	Confirmed	Training Set	1	PTP	_F0159
EXTINA.KETOCONAZOLE	Confirmed	Training Set	1	Cytochrome P450 2F1	CYP2F1
REVATIO.SILDENAFIL.CITRATE	Confirmed	Training Set	1	Cytochrome P450 1A1	CYP1A1
DOW-ISONIAZID.ISONIAZID	Confirmed	Training Set	1	ENOYL-ACP REDUCTASE	_T0033
TICLID.TICLOPIDINE.HYDROCHLORIDE	Confirmed	Training Set	1	Cytochrome P450 1A1	CYP1A1
XENAZINE.TETRABENAZINE	Confirmed	Training Set	1	Cytochrome P450 2C8	CYP2C8
BEROCCA.PN.FOLIC.ACID	Confirmed	Training Set	1	Cytochrome P450 2E1	CYP2E1
ADVICOR.NIACIN	Confirmed	Training Set	1	Cytochrome P450 4F22	CYP4F22
DIPRIVAN.PROPOFOL	Confirmed	Training Set	1	Cytochrome P450 2A6	CYP2A6
GABAPENTIN.GABAPENTIN	Confirmed	Training Set	1	TLR	_F0182
ANASTROZOLE.ANASTROZOLE	Confirmed	Training Set	1	Cytochrome P450 1A2	CYP1A2
ALESSE.ETHINYL.ESTRADIOL	Confirmed	Training Set	1	Cytochrome P450 1A1	CYP1A1
BENEMID.PROBENECID	Confirmed	Training Set	1	Solute carrier organic anion transporter family member 2A1	SLCO2A1
ORAP.PIMOZIDE	Confirmed	Training Set	1	Cytochrome P450 2E1	CYP2E1
NOLVADEX.TAMOXIFEN.CITRATE	Confirmed	Training Set	1	Multidrug resistance-associated protein 4	ABCC4
ASMANEX.HFA.MOMETASONE.FUROATE	Confirmed	Training Set	1	Cytochrome P450 2C8	CYP2C8
ORINASE.TOLBUTAMIDE	Confirmed	Training Set	1	Cytochrome P450 2C8	CYP2C8
ARTHROTEC.DICLOFENAC.SODIUM	Confirmed	Training Set	1	Cytochrome P450 2E1	CYP2E1
HALDOL.HALOPERIDOL	Confirmed	Training Set	1	Cytochrome P450 1A1	CYP1A1
DRONABINOL.DRONABINOL	Confirmed	Training Set	1	Cytochrome P450 2A6	CYP2A6
SANCUSO.GRANISETRON	Confirmed	Training Set	1	Cytochrome P450 1A1	CYP1A1
BUTRANS.BUPRENORPHINE	Confirmed	Training Set	1	Cytochrome P450 2A6	CYP2A6
ARTHROTEC.DICLOFENAC.SODIUM	Confirmed	Training Set	1	Cytochrome P450 2C18	CYP2C18
CRIXIVAN.INDINAVIR.SULFATE	Confirmed	Training Set	1	REVERSE TRANSCRIPTASE	_T0085
ACTIGALL.URSODIOL	Confirmed	Training Set	1	Cytochrome P450 2E1	CYP2E1
CLOZAPINE.CLOZAPINE#2	Confirmed	Training Set	1	Cytochrome P450 2A6	CYP2A6
CICLOPIROX.CICLOPIROX	Confirmed	Training Set	1	WNT	_T0097
BEXAROTENE.BEXAROTENE	Confirmed	Training Set	1	Cytochrome P450 2C9	CYP2C9
XTAMPZA.ER.OXYCODONE	Confirmed	Training Set	1	Aromatase	CYP19A1
BUPHENYL.SODIUM.PHENYLBUTYRATE	Confirmed	Training Set	1	PDH KINASE	_F0146
COLBENEMID.COLCHICINE	Confirmed	Training Set	1	Cytochrome P450 2E1	CYP2E1
SANCUSO.GRANISETRON#2	Confirmed	Training Set	1	Cytochrome P450 3A5	CYP3A5
EXELON.RIVASTIGMINE	Confirmed	Training Set	1	Cytochrome P450 3A4	CYP3A4
EXTINA.KETOCONAZOLE#2	Confirmed	Training Set	1	Cytochrome P450 2A6	CYP2A6
ETRAFON.2-10.PERPHENAZINE	Confirmed	Training Set	1	Cytochrome P450 2C18	CYP2C18
NEBUPENT.PENTAMIDINE.ISETHIONATE	Confirmed	Training Set	1	Cytochrome P450 2C8	CYP2C8
QUTENZA.CAPSAICIN	Confirmed	Training Set	1	Cytochrome P450 1A1	CYP1A1
REQUIP.ROPINIROLE.HYDROCHLORIDE	Confirmed	Training Set	1	Cytochrome P450 1A2	CYP1A2
ASTRAMORPH.PF.MORPHINE.SULFATE	Confirmed	Training Set	1	Toll-like receptor 4	TLR4
TETRABENAZINE.TETRABENAZINE	Confirmed	Training Set	1	Cytochrome P450 1A1	CYP1A1
LONITEN.MINOXIDIL	Confirmed	Training Set	1	Prostacyclin synthase	PTGIS
VIRACEPT.NELFINAVIR.MESYLATE	Confirmed	Training Set	1	Cytochrome P450 2B6	CYP2B6
APLENZIN.BUPROPION.HYDROBROMIDE	Confirmed	Training Set	1	Cytochrome P450 2A6	CYP2A6
RILUTEK.RILUZOLE	Confirmed	Training Set	1	Cytochrome P450 1A1	CYP1A1
CALAN.SR.VERAPAMIL.HYDROCHLORIDE	Confirmed	Training Set	1	Cytochrome P450 2B6	CYP2B6
CAM-AP-ES.RESERPINE	Confirmed	Training Set	1	Cytochrome P450 3A5	CYP3A5
METHAZOLAMIDE.METHAZOLAMIDE	Confirmed	Training Set	1	Cytochrome P450 2E1	CYP2E1
SANCUSO.GRANISETRON	Confirmed	Training Set	1	Cytochrome P450 3A5	CYP3A5
SANCUSO.GRANISETRON#2	Confirmed	Training Set	1	Cytochrome P450 1A1	CYP1A1
ETHOSUXIMIDE.ETHOSUXIMIDE	Confirmed	Training Set	1	Cytochrome P450 2E1	CYP2E1
CERVIDIL.DINOPROSTONE	Confirmed	Training Set	1	Cytochrome P450 1A2	CYP1A2
DARAPRIM.PYRIMETHAMINE	Confirmed	Training Set	1	Cytochrome P450 2C8	CYP2C8
ACHES-N-PAIN.IBUPROFEN	Confirmed	Training Set	1	MCT	_F0108
TRI-LUMA.HYDROQUINONE	Confirmed	Training Set	1	Cytochrome P450 3A4	CYP3A4
MINIPRESS.PRAZOSIN.HYDROCHLORIDE	Confirmed	Training Set	1	Cytochrome P450 1A1	CYP1A1
MALATHION.MALATHION	Confirmed	Training Set	1	Cytochrome P450 2B6	CYP2B6
MENADIONE.MENADIONE	Confirmed	Training Set	1	Cytochrome P450 1A1	CYP1A1
BORTEZOMIB.BORTEZOMIB	Confirmed	Training Set	1	Cytochrome P450 2C8	CYP2C8
CYTADREN.AMINOGLUTETHIMIDE	Confirmed	Training Set	1	Cytochrome P450 2C19	CYP2C19
MESTINON.PYRIDOSTIGMINE.BROMIDE	Confirmed	Training Set	1	Cytochrome P450 3A4	CYP3A4
NEXAVAR.SORAFENIB.TOSYLATE	Confirmed	Training Set	1	Multidrug resistance-associated protein 4	ABCC4
EUTHROID-0.5.TRIIODOTHYRONINE	Confirmed	Training Set	1	Adenosine receptor A1	ADORA1
BENTYL.DICYCLOMINE.HYDROCHLORIDE	Confirmed	Training Set	1	Alpha-1A adrenergic receptor	ADRA1A
ACCURBRON.THEOPHYLLINE	Confirmed	Training Set	1	Cytochrome P450 2C8	CYP2C8
ERIVEDGE.VISMODEGIB	Confirmed	Training Set	1	ATP-binding cassette sub-family G member 2	ABCG2
ESTROGENIC.SUBSTANCE.ESTRONE	Confirmed	Training Set	1	Cytochrome P450 3A5	CYP3A5
8-HOUR.BAYER.ASPIRIN	Confirmed	Training Set	1	Cytochrome P450 2C8	CYP2C8
ACETAZOLAMIDE.ACETAZOLAMIDE	Confirmed	Training Set	1	Cytochrome P450 3A4	CYP3A4
MITOMYCIN.MITOMYCIN	Confirmed	Training Set	1	Cytochrome P450 1A2	CYP1A2
FORTOVASE.SAQUINAVIR	Confirmed	Training Set	1	Cholesterol side-chain cleavage enzyme, mitochondrial	CYP11A1
KORLYM.MIFEPRISTONE	Confirmed	Training Set	1	Alpha-1A adrenergic receptor	ADRA1A
ESTROGENIC.SUBSTANCE.ESTRONE	Confirmed	Training Set	1	Cytochrome P450 2E1	CYP2E1
EZETIMIBE.EZETIMIBE	Confirmed	Training Set	1	Cholesterol 7-alpha-monooxygenase	CYP7A1
ARTHROTEC.DICLOFENAC.SODIUM	Confirmed	Training Set	1	MCT	_F0108
LAMICTAL.CD.LAMOTRIGINE	Confirmed	Training Set	1	Cytochrome P450 2C19	CYP2C19
TICLID.TICLOPIDINE.HYDROCHLORIDE	Confirmed	Training Set	1	Cytochrome P450 2E1	CYP2E1
REVATIO.SILDENAFIL.CITRATE	Confirmed	Training Set	1	Cytochrome P450 2E1	CYP2E1
BENEMID.PROBENECID	Confirmed	Training Set	1	Cytochrome P450 2C8	CYP2C8
GEMFIBROZIL.GEMFIBROZIL	Confirmed	Training Set	1	Cytochrome P450 3A4	CYP3A4
DITROPAN.OXYBUTYNIN.CHLORIDE	Confirmed	Training Set	1	Multidrug resistance-associated protein 4	ABCC4
AKNE-MYCIN.ERYTHROMYCIN#2	Confirmed	Training Set	1	Cytochrome P450 2B6	CYP2B6
BENTYL.DICYCLOMINE.HYDROCHLORIDE	Confirmed	Training Set	1	Histamine H1 receptor	HRH1
PANRETIN.ALITRETINOIN	Confirmed	Training Set	1	Cytochrome P450 2A6	CYP2A6
COLBENEMID.COLCHICINE	Confirmed	Training Set	1	Cytochrome P450 1A1	CYP1A1
ACOVA.ARGATROBAN	Confirmed	Training Set	1	Cytochrome P450 3A5	CYP3A5
CLOZAPINE.CLOZAPINE#2	Confirmed	Training Set	1	Cytochrome P450 2C8	CYP2C8
SOLATENE.BETA.CAROTENE	Confirmed	Training Set	1	Cytochrome P450 1A2	CYP1A2
CLINORIL.SULINDAC	Confirmed	Training Set	1	NF-KAPPAB	_T0065
QSYMIA.TOPIRAMATE	Confirmed	Training Set	1	Cytochrome P450 2C19	CYP2C19
ACTIGALL.URSODIOL	Confirmed	Training Set	1	Nuclear factor erythroid 2-related factor 2	NFE2L2
MEBENDAZOLE.MEBENDAZOLE	Confirmed	Training Set	1	Cytochrome P450 1A1	CYP1A1
CATAPRES.CLONIDINE.HYDROCHLORIDE	Confirmed	Training Set	1	TLR	_F0182
QUALAQUIN.QUININE.SULFATE	Confirmed	Training Set	1	Cytochrome P450 2B6	CYP2B6
AZILECT.RASAGILINE.MESYLATE	Confirmed	Training Set	1	Cytochrome P450 1A2	CYP1A2
HABITROL.NICOTINE	Confirmed	Training Set	1	Cytochrome P450 2B6	CYP2B6
INLYTA.AXITINIB	Confirmed	Training Set	1	PDGFR	_F0145
ATROMID-S.CLOFIBRATE	Confirmed	Training Set	1	Cytochrome P450 2A6	CYP2A6
VIOXX.ROFECOXIB	Confirmed	Training Set	1	Cytochrome P450 2C8	CYP2C8
TRACLEER.BOSENTAN	Confirmed	Training Set	1	Cytochrome P450 3A4	CYP3A4
BUTRANS.BUPRENORPHINE#3	Confirmed	Training Set	1	Cytochrome P450 2C18	CYP2C18
QUTENZA.CAPSAICIN	Confirmed	Training Set	1	Toll-like receptor 4	TLR4
ETODOLAC.ETODOLAC	Confirmed	Training Set	1	Cytochrome P450 2C9	CYP2C9
TICLID.TICLOPIDINE.HYDROCHLORIDE	Confirmed	Training Set	1	P2Y purinoceptor 12	P2RY12
EXELON.RIVASTIGMINE	Confirmed	Training Set	1	Cytochrome P450 2D6	CYP2D6
MALATHION.MALATHION	Confirmed	Training Set	1	Cytochrome P450 1A2	CYP1A2
COSOPT.DORZOLAMIDE.HYDROCHLORIDE	Confirmed	Training Set	1	Cytochrome P450 2E1	CYP2E1
FORTOVASE.SAQUINAVIR	Confirmed	Training Set	1	REVERSE TRANSCRIPTASE	_T0085
ZELNORM.TEGASEROD.MALEATE	Confirmed	Training Set	1	Cytochrome P450 2E1	CYP2E1
MEBENDAZOLE.MEBENDAZOLE	Confirmed	Training Set	1	Cyclin-dependent kinase 4	CDK4
ACOVA.ARGATROBAN	Confirmed	Training Set	1	Cytochrome P450 3A4	CYP3A4
OXAZEPAM.OXAZEPAM	Confirmed	Training Set	1	Cytochrome P450 3A43	CYP3A43
HABITROL.NICOTINE	Confirmed	Training Set	1	Cytochrome P450 1A1	CYP1A1
COLGATE.TOTAL.TRICLOSAN	Confirmed	Training Set	1	Cytochrome P450 2B6	CYP2B6
AVC.SULFANILAMIDE	Confirmed	Training Set	1	Cytochrome P450 2E1	CYP2E1
SULFABID.SULFAPHENAZOLE	Confirmed	Training Set	1	Cytochrome P450 2A6	CYP2A6
ETRAFON.2-10.PERPHENAZINE	Confirmed	Training Set	1	Cytochrome P450 2B6	CYP2B6
MIRTAZAPINE.MIRTAZAPINE	Confirmed	Training Set	1	Cytochrome P450 2C8	CYP2C8
ACEPHEN.ACETAMINOPHEN	Confirmed	Training Set	1	Cytochrome P450 2C8	CYP2C8
CODOXY.OXYCODONE.HYDROCHLORIDE	Confirmed	Training Set	1	Aromatase	CYP19A1
XENAZINE.TETRABENAZINE	Confirmed	Training Set	1	Cytochrome P450 1A1	CYP1A1
ACHES-N-PAIN.IBUPROFEN	Confirmed	Training Set	1	Cytochrome P450 2C8	CYP2C8
INDOCIN.INDOMETHACIN	Confirmed	Training Set	1	Solute carrier organic anion transporter family member 2A1	SLCO2A1
AEROSEB-DEX.DEXAMETHASONE	Confirmed	Training Set	1	Cytochrome P450 4A11	CYP4A11
CLOMID.CLOMIPHENE.CITRATE	Confirmed	Training Set	1	Cholesterol side-chain cleavage enzyme, mitochondrial	CYP11A1
FROVA.FROVATRIPTAN.SUCCINATE	Confirmed	Training Set	1	Cytochrome P450 1A2	CYP1A2
CIMETIDINE.CIMETIDINE	Confirmed	Training Set	1	Cytochrome P450 2E1	CYP2E1
BUTRANS.BUPRENORPHINE	Confirmed	Training Set	1	Cytochrome P450 2C18	CYP2C18
MEBENDAZOLE.MEBENDAZOLE	Confirmed	Training Set	1	Cytochrome P450 3A4	CYP3A4
MINIPRESS.PRAZOSIN.HYDROCHLORIDE	Confirmed	Training Set	1	Histamine H1 receptor	HRH1
LAMISIL.AT.TERBINAFINE	Confirmed	Training Set	1	Cholesterol side-chain cleavage enzyme, mitochondrial	CYP11A1
CEPHALEXIN.CEPHALEXIN	Confirmed	Training Set	1	Cytochrome P450 2D6	CYP2D6
COSOPT.DORZOLAMIDE.HYDROCHLORIDE	Confirmed	Training Set	1	Cytochrome P450 2C8	CYP2C8
DIABETA.GLYBURIDE	Confirmed	Training Set	1	KIR6.X/SUR	_T0058
ZELNORM.TEGASEROD.MALEATE	Confirmed	Training Set	1	Cytochrome P450 2C8	CYP2C8
EUTONYL.PARGYLINE.HYDROCHLORIDE	Confirmed	Training Set	1	Lysine-specific histone demethylase 1A	KDM1A
ADRENACLICK.EPINEPHRINE	Confirmed	Training Set	1	Cytochrome P450 2C9	CYP2C9
MODAFINIL.MODAFINIL	Confirmed	Training Set	1	Cytochrome P450 2B6	CYP2B6
ZONEGRAN.ZONISAMIDE	Confirmed	Training Set	1	Cytochrome P450 3A5	CYP3A5
ACHES-N-PAIN.IBUPROFEN#2	Confirmed	Training Set	1	Cytochrome P450 2C19	CYP2C19
ACCOLATE.ZAFIRLUKAST	Confirmed	Training Set	1	Cytochrome P450 2E1	CYP2E1
ATROMID-S.CLOFIBRATE	Confirmed	Training Set	1	Cytochrome P450 1A1	CYP1A1
CHENIX.CHENODIOL	Confirmed	Training Set	1	Cytochrome P450 2E1	CYP2E1
COLBENEMID.COLCHICINE	Confirmed	Training Set	1	Cytochrome P450 2B6	CYP2B6
DITROPAN.OXYBUTYNIN.CHLORIDE	Confirmed	Training Set	1	Cytochrome P450 3A5	CYP3A5
DOW-ISONIAZID.ISONIAZID	Confirmed	Training Set	1	Cytochrome P450 2E1	CYP2E1
DETROL.LA.TOLTERODINE.TARTRATE	Confirmed	Training Set	1	Cytochrome P450 2D6	CYP2D6
CERVIDIL.DINOPROSTONE	Confirmed	Training Set	1	Phylloquinone omega-hydroxylase CYP4F2	CYP4F2
CLINORIL.SULINDAC	Confirmed	Training Set	1	Cytochrome P450 1A1	CYP1A1
CIN-QUIN.QUINIDINE.SULFATE#2	Confirmed	Training Set	1	Cytochrome P450 1A1	CYP1A1
ZOLMITRIPTAN.ZOLMITRIPTAN	Confirmed	Training Set	1	Cytochrome P450 1A2	CYP1A2
BUPHENYL.SODIUM.PHENYLBUTYRATE	Confirmed	Training Set	1	HDAC	_F0085
AEROSEB-DEX.DEXAMETHASONE	Confirmed	Training Set	1	Tyrosine-protein kinase SYK	SYK
METHIMAZOLE.METHIMAZOLE	Confirmed	Training Set	1	Cytochrome P450 2A6	CYP2A6
DIPRIVAN.PROPOFOL	Confirmed	Training Set	1	Cytochrome P450 1A1	CYP1A1
TIOCONAZOLE.TIOCONAZOLE	Confirmed	Training Set	1	Cytochrome P450 2C8	CYP2C8
INDOCIN.INDOMETHACIN	Confirmed	Training Set	1	Cytochrome P450 2C8	CYP2C8
ETHOSUXIMIDE.ETHOSUXIMIDE	Confirmed	Training Set	1	Cytochrome P450 3A43	CYP3A43
ORAP.PIMOZIDE	Confirmed	Training Set	1	Potassium voltage-gated channel subfamily A member 10	KCNA10
CYTADREN.AMINOGLUTETHIMIDE	Confirmed	Training Set	1	Cytochrome P450 1A2	CYP1A2
TIKOSYN.DOFETILIDE	Confirmed	Training Set	1	Cytochrome P450 3A4	CYP3A4
NEMBUTAL.PENTOBARBITAL	Confirmed	Training Set	1	Cytochrome P450 2C19	CYP2C19
QUTENZA.CAPSAICIN	Confirmed	Training Set	1	TLR	_F0182
CARNITOR.LEVOCARNITINE	Confirmed	Training Set	1	Cytochrome P450 2E1	CYP2E1
ASTELIN.AZELASTINE.HYDROCHLORIDE	Confirmed	Training Set	1	Cytochrome P450 2A6	CYP2A6
GEMFIBROZIL.GEMFIBROZIL	Confirmed	Training Set	1	Cytochrome P450 2C19	CYP2C19
ATROMID-S.CLOFIBRATE	Confirmed	Training Set	1	Cytochrome P450 4B1	CYP4B1
ORINASE.TOLBUTAMIDE	Confirmed	Training Set	1	Cytochrome P450 2C18	CYP2C18
ETHAMOLIN.ETHANOLAMINE.OLEATE	Confirmed	Training Set	1	Fatty acid-binding protein, liver	FABP1
ADRENACLICK.EPINEPHRINE#2	Confirmed	Training Set	1	Cytochrome P450 2C9	CYP2C9
ANTARA.MICRONIZED.FENOFIBRATE	Confirmed	Training Set	1	Cytochrome P450 2C8	CYP2C8
HIVID.ZALCITABINE	Confirmed	Training Set	1	Cytochrome P450 3A43	CYP3A43
CIMETIDINE.CIMETIDINE	Confirmed	Training Set	1	Cytochrome P450 11B1, mitochondrial	CYP11B1
ETOPOSIDE.ETOPOSIDE	Confirmed	Training Set	1	Cytochrome P450 2E1	CYP2E1
EVISTA.RALOXIFENE.HYDROCHLORIDE	Confirmed	Training Set	1	Cytochrome P450 2C8	CYP2C8
DILANTIN-125.PHENYTOIN	Confirmed	Training Set	1	Cytochrome P450 2B6	CYP2B6
CATAPRES.CLONIDINE.HYDROCHLORIDE	Confirmed	Training Set	1	Toll-like receptor 4	TLR4
OPTIMINE.AZATADINE.MALEATE	Confirmed	Training Set	1	Cytochrome P450 3A4	CYP3A4
SOLATENE.BETA.CAROTENE	Confirmed	Training Set	1	Cytochrome P450 1A1	CYP1A1
ACTIGALL.URSODIOL	Confirmed	Training Set	1	Cytochrome P450 2W1	CYP2W1
ATRALIN.TRETINOIN	Confirmed	Training Set	1	Cytochrome P450 2A6	CYP2A6
QUALAQUIN.QUININE.SULFATE	Confirmed	Training Set	1	Cytochrome P450 2E1	CYP2E1
QUTENZA.CAPSAICIN	Confirmed	Training Set	1	Cytochrome P450 2B6	CYP2B6
CRINONE.PROGESTERONE	Confirmed	Training Set	1	Cytochrome P450 2A6	CYP2A6
AEROSEB-DEX.DEXAMETHASONE	Confirmed	Training Set	1	Cholesterol 7-alpha-monooxygenase	CYP7A1
AGENERASE.AMPRENAVIR	Confirmed	Training Set	1	Cytochrome P450 2B6	CYP2B6
CHENIX.CHENODIOL	Confirmed	Training Set	1	Cholesterol 7-alpha-monooxygenase	CYP7A1
MITOMYCIN.MITOMYCIN	Confirmed	Training Set	1	DNA TOPOISOMERASE 2	_F0056
ACARBOSE.ACARBOSE	Confirmed	Training Set	1	Alpha-amylase	P94451
ARICEPT.DONEPEZIL.HYDROCHLORIDE	Confirmed	Training Set	1	Histamine H3 receptor	HRH3
ACCOLATE.ZAFIRLUKAST	Confirmed	Training Set	1	Mitogen-activated protein kinase 14	MAPK14
XALKORI.CRIZOTINIB	Confirmed	Training Set	1	Serine/threonine-protein kinase DCLK2	DCLK2
XALKORI.CRIZOTINIB	Confirmed	Training Set	1	Dual specificity testis-specific protein kinase 1	TESK1
JAKAFI.RUXOLITINIB.PHOSPHATE	Confirmed	Training Set	1	Ankyrin repeat and protein kinase domain-containing protein 1	ANKK1
EXTINA.KETOCONAZOLE#2	Confirmed	Training Set	1	Sodium-dependent serotonin transporter	SLC6A4
EXTINA.KETOCONAZOLE	Confirmed	Training Set	1	Sodium-dependent serotonin transporter	SLC6A4
AVAGARD.CHLORHEXIDINE.GLUCONATE	Confirmed	Training Set	1	Solute carrier family 22 member 2	SLC22A2
AVAGARD.CHLORHEXIDINE.GLUCONATE	Confirmed	Training Set	1	Solute carrier family 22 member 3	SLC22A3
XALKORI.CRIZOTINIB	Confirmed	Training Set	1	Cyclin-dependent kinase 11A	CDK11A
PANRETIN.ALITRETINOIN	Confirmed	Training Set	1	5-hydroxytryptamine receptor 2B	HTR2B
CARVEDILOL.CARVEDILOL	Confirmed	Training Set	1	5-hydroxytryptamine receptor 4	HTR4
FASLODEX.FULVESTRANT	Confirmed	Training Set	1	Progesterone receptor	PGR
ETOPOSIDE.ETOPOSIDE	Confirmed	Training Set	1	Latent membrane protein 1	LMP1
DIASTAT.ACUDIAL.DIAZEPAM	Confirmed	Training Set	1	Cholinesterase	BCHE
SPRYCEL.DASATINIB	Confirmed	Training Set	1	Serine/threonine-protein kinase Nek11	NEK11
NEXAVAR.SORAFENIB.TOSYLATE	Confirmed	Training Set	1	Cyclin-dependent kinase-like 3	CDKL3
EXTINA.KETOCONAZOLE#2	Confirmed	Training Set	1	Potassium voltage-gated channel subfamily A member 10	KCNA10
EXTINA.KETOCONAZOLE	Confirmed	Training Set	1	Potassium voltage-gated channel subfamily A member 10	KCNA10
DARAPRIM.PYRIMETHAMINE	Confirmed	Training Set	1	Multidrug and toxin extrusion protein 2	SLC47A2
AVAGARD.CHLORHEXIDINE.GLUCONATE	Confirmed	Training Set	1	Multidrug and toxin extrusion protein 2	SLC47A2
DIABETA.GLYBURIDE	Confirmed	Training Set	1	Sterol O-acyltransferase 2	SOAT2
QUALAQUIN.QUININE.SULFATE	Confirmed	Training Set	1	Cytochrome P450 2D26	Cyp2d26 {ECO:0000312|EMBL:AAH23241.1,
CIN-QUIN.QUINIDINE.SULFATE#2	Confirmed	Training Set	1	Cytochrome P450 2D26	Cyp2d26 {ECO:0000312|EMBL:AAH23241.1,
JAKAFI.RUXOLITINIB.PHOSPHATE	Confirmed	Training Set	1	Microtubule-associated serine/threonine-protein kinase 1	MAST1
INLYTA.AXITINIB	Confirmed	Training Set	1	Cyclin-dependent kinase-like 2	CDKL2
ACCOLATE.ZAFIRLUKAST	Confirmed	Training Set	1	Mitogen-activated protein kinase 1	MAPK1
ORAVERSE.PHENTOLAMINE.MESYLATE	Confirmed	Training Set	1	Sigma non-opioid intracellular receptor 1	SIGMAR1
SPRYCEL.DASATINIB	Confirmed	Training Set	1	Activin receptor type-2B	ACVR2B
ZYFLO.CR.ZILEUTON	Confirmed	Training Set	1	Bifunctional epoxide hydrolase 2	EPHX2
ZYFLO.CR.ZILEUTON#2	Confirmed	Training Set	1	Bifunctional epoxide hydrolase 2	EPHX2
CAM-AP-ES.RESERPINE	Confirmed	Training Set	1	D(2) dopamine receptor	DRD2
HABITROL.NICOTINE	Confirmed	Training Set	1	Soluble acetylcholine receptor	Q8WSF8
MAZANOR.MAZINDOL	Confirmed	Training Set	1	Histamine H1 receptor	HRH1
CAM-AP-ES.RESERPINE	Confirmed	Training Set	1	D(3) dopamine receptor	DRD3
AVAGARD.CHLORHEXIDINE.GLUCONATE	Confirmed	Training Set	1	Matrix metalloproteinase-9	MMP9
EXTINA.KETOCONAZOLE	Confirmed	Training Set	1	Cytochrome P450 2A4	Cyp2a4
HALDOL.HALOPERIDOL	Confirmed	Training Set	1	Potassium voltage-gated channel subfamily H member 1	KCNH1
COGNEX.TACRINE.HYDROCHLORIDE	Confirmed	Training Set	1	Solute carrier family 22 member 2	SLC22A2
AVAGARD.CHLORHEXIDINE.GLUCONATE	Confirmed	Training Set	1	Multidrug and toxin extrusion protein 1	SLC47A1
BENTYL.DICYCLOMINE.HYDROCHLORIDE	Confirmed	Training Set	1	D(3) dopamine receptor	DRD3
CARBACHOL.CARBACHOL	Confirmed	Training Set	1	Acetylcholinesterase	ACHE
JAKAFI.RUXOLITINIB.PHOSPHATE	Confirmed	Training Set	1	Serine/threonine-protein kinase DCLK2	DCLK2
COLBENEMID.COLCHICINE	Confirmed	Training Set	1	Tubulin polymerization-promoting protein	TPPP
EXTINA.KETOCONAZOLE	Confirmed	Training Set	1	Cholesterol 7-alpha-monooxygenase	CYP7A1
XALKORI.CRIZOTINIB	Confirmed	Training Set	1	Cyclin-dependent kinase 11B	CDK11B
AGGRENOX.DIPYRIDAMOLE	Confirmed	Training Set	1	Protein prune homolog	PRUNE
HALDOL.HALOPERIDOL	Confirmed	Training Set	1	Histone H1.0	H1F0
XALKORI.CRIZOTINIB	Confirmed	Training Set	1	Ankyrin repeat and protein kinase domain-containing protein 1	ANKK1
REVATIO.SILDENAFIL.CITRATE	Confirmed	Training Set	1	Solute carrier organic anion transporter family member 1B3	SLCO1B3
NEBUPENT.PENTAMIDINE.ISETHIONATE	Confirmed	Training Set	1	Amine oxidase [flavin-containing] A	MAOA
CELEBREX.CELECOXIB	Confirmed	Training Set	1	Mitogen-activated protein kinase 14	MAPK14
EXTINA.KETOCONAZOLE#2	Confirmed	Training Set	1	Cholesterol 7-alpha-monooxygenase	CYP7A1
ABILIFY.ARIPIPRAZOLE	Confirmed	Training Set	1	Histamine H3 receptor	HRH3
NEBUPENT.PENTAMIDINE.ISETHIONATE	Confirmed	Training Set	1	Alpha-2A adrenergic receptor	ADRA2A
DIFLUNISAL.DIFLUNISAL	Confirmed	Training Set	1	Solute carrier family 22 member 6	SLC22A6
CATAPRES.CLONIDINE.HYDROCHLORIDE	Confirmed	Training Set	1	Solute carrier family 22 member 1	SLC22A1
EXTINA.KETOCONAZOLE#2	Confirmed	Training Set	1	Cytochrome P450 2A4	Cyp2a4
CRINONE.PROGESTERONE	Confirmed	Training Set	1	Sigma non-opioid intracellular receptor 1	SIGMAR1
AGGRENOX.DIPYRIDAMOLE	Confirmed	Training Set	1	cAMP-specific 3',5'-cyclic phosphodiesterase 7B	PDE7B
EVISTA.RALOXIFENE.HYDROCHLORIDE	Confirmed	Training Set	1	D(3) dopamine receptor	DRD3
SANSERT.METHYSERGIDE.MALEATE	Confirmed	Training Set	1	Sigma non-opioid intracellular receptor 1	SIGMAR1
VOTRIENT.PAZOPANIB.HYDROCHLORIDE	Confirmed	Training Set	1	Acetylcholinesterase	ACHE
ATNAA.ATROPINE#2	Confirmed	Training Set	1	Alpha-1D adrenergic receptor	ADRA1D
ATNAA.ATROPINE	Confirmed	Training Set	1	Alpha-1D adrenergic receptor	ADRA1D
ALAVERT.LORATADINE	Confirmed	Training Set	1	Aldehyde oxidase	AOX1
FASLODEX.FULVESTRANT	Confirmed	Training Set	1	Cytochrome P450 3A4	CYP3A4
ASTRAMORPH.PF.MORPHINE.SULFATE	Confirmed	Training Set	1	Cannabinoid receptor 1	CNR1
DILANTIN-125.PHENYTOIN	Confirmed	Training Set	1	SODIUM CHANNEL	_F0174
ANTARA.MICRONIZED.FENOFIBRATE#2	Confirmed	Training Set	1	Fatty acid-binding protein, intestinal	FABP2
GLEEVEC.IMATINIB.MESYLATE	Confirmed	Training Set	1	Multidrug and toxin extrusion protein 2	SLC47A2
SAPHRIS.ASENAPINE.MALEATE	Confirmed	Training Set	1	Neuronal acetylcholine receptor	_S0020
SAPHRIS.ASENAPINE.MALEATE	Confirmed	Training Set	1	Gastrin/cholecystokinin type B receptor	CCKBR
CARVEDILOL.CARVEDILOL	Confirmed	Training Set	1	SODIUM CHANNEL	_F0174
IC-GREEN.INDOCYANINE.GREEN	Confirmed	Training Set	1	Canalicular multispecific organic anion transporter 1	ABCC2
MYDRIACYL.TROPICAMIDE	Confirmed	Training Set	1	Cytochrome P450 2C19	CYP2C19
NOLVADEX.TAMOXIFEN.CITRATE	Confirmed	Training Set	1	G-protein coupled estrogen receptor 1	GPER1
GLEEVEC.IMATINIB.MESYLATE	Confirmed	Training Set	1	5-hydroxytryptamine receptor 2A	HTR2A
CELEXA.CITALOPRAM.HYDROBROMIDE	Confirmed	Training Set	1	5-hydroxytryptamine receptor 7	HTR7
CELEXA.CITALOPRAM.HYDROBROMIDE#2	Confirmed	Training Set	1	5-hydroxytryptamine receptor 7	HTR7
MIOCHOL.ACETYLCHOLINE.CHLORIDE	Confirmed	Training Set	1	Cannabinoid receptor 1	CNR1
HALDOL.HALOPERIDOL	Confirmed	Training Set	1	GLUN	_F0075
HALDOL.HALOPERIDOL	Confirmed	Training Set	1	Multidrug resistance protein 1	ABCB1
GLEEVEC.IMATINIB.MESYLATE	Confirmed	Training Set	1	Sodium-dependent serotonin transporter	SLC6A4
RISPERDAL.CONSTA.RISPERIDONE	Confirmed	Training Set	1	Bile salt export pump	ABCB11
ACCOLATE.ZAFIRLUKAST	Confirmed	Training Set	1	Adenosine receptor A3	ADORA3
CLOMID.CLOMIPHENE.CITRATE	Confirmed	Training Set	1	Epidermal growth factor receptor	EGFR
SPRYCEL.DASATINIB	Confirmed	Training Set	1	Signal transducer and activator of transcription 3	STAT3
BENTYL.DICYCLOMINE.HYDROCHLORIDE	Confirmed	Training Set	1	5-hydroxytryptamine receptor 2B	HTR2B
CARVEDILOL.CARVEDILOL	Confirmed	Training Set	1	5-hydroxytryptamine receptor 6	HTR6
REVATIO.SILDENAFIL.CITRATE	Confirmed	Training Set	1	Alpha-1B adrenergic receptor	ADRA1B
VICTRELIS.BOCEPREVIR	Confirmed	Training Set	1	Cathepsin F	CTSF
ZOLINZA.VORINOSTAT	Confirmed	Training Set	1	Histone deacetylase-like amidohydrolase	hdaH
CLOMID.CLOMIPHENE.CITRATE	Confirmed	Training Set	1	5-hydroxytryptamine receptor 2B	HTR2B
RISPERDAL.CONSTA.RISPERIDONE	Confirmed	Training Set	1	POTASSIUM CHANNEL	_F0155
JAKAFI.RUXOLITINIB.PHOSPHATE	Confirmed	Training Set	1	Serine/threonine-protein kinase Nek3	NEK3
PLIAGLIS.TETRACAINE	Confirmed	Training Set	1	Sigma non-opioid intracellular receptor 1	SIGMAR1
EXTINA.KETOCONAZOLE	Confirmed	Training Set	1	Phylloquinone omega-hydroxylase CYP4F2	CYP4F2
CLARINEX-D.12.HOUR.DESLORATADINE	Confirmed	Training Set	1	Histamine H2 receptor	HRH2
XALKORI.CRIZOTINIB	Confirmed	Training Set	1	AarF domain-containing protein kinase 4	ADCK4
ADRENACLICK.EPINEPHRINE#2	Confirmed	Training Set	1	BDNF/NT-3 growth factors receptor	NTRK2
CIMETIDINE.CIMETIDINE	Confirmed	Training Set	1	Multidrug and toxin extrusion protein 1	SLC47A1
ADRENACLICK.EPINEPHRINE	Confirmed	Training Set	1	BDNF/NT-3 growth factors receptor	NTRK2
EXTINA.KETOCONAZOLE#2	Confirmed	Training Set	1	Phylloquinone omega-hydroxylase CYP4F2	CYP4F2
JAKAFI.RUXOLITINIB.PHOSPHATE	Confirmed	Training Set	1	Mitogen-activated protein kinase kinase kinase 15	MAP3K15
XALKORI.CRIZOTINIB	Confirmed	Training Set	1	Mitogen-activated protein kinase kinase kinase 1	MAP3K1
COGNEX.TACRINE.HYDROCHLORIDE	Confirmed	Training Set	1	Multidrug and toxin extrusion protein 1	SLC47A1
ACHES-N-PAIN.IBUPROFEN#2	Confirmed	Training Set	1	Solute carrier family 22 member 20	SLC22A20
ACHES-N-PAIN.IBUPROFEN	Confirmed	Training Set	1	Solute carrier family 22 member 20	SLC22A20
IC-GREEN.INDOCYANINE.GREEN	Confirmed	Training Set	1	Solute carrier family 22 member 7	SLC22A7
BORTEZOMIB.BORTEZOMIB	Confirmed	Training Set	1	Carbonic anhydrase 2	CA2
FLAXEDIL.GALLAMINE.TRIETHIODIDE	Confirmed	Training Set	1	Muscarinic acetylcholine receptor M2	CHRM2
IRESSA.GEFITINIB	Confirmed	Training Set	1	ATP-binding cassette sub-family G member 2	ABCG2
NEXAVAR.SORAFENIB.TOSYLATE	Confirmed	Training Set	1	5-hydroxytryptamine receptor 1A	HTR1A
NOLVADEX.TAMOXIFEN.CITRATE	Confirmed	Training Set	1	Tyrosine-protein kinase Fyn	FYN
ATROMID-S.CLOFIBRATE#2	Confirmed	Training Set	1	Aldose reductase	AKR1B1
ANDRODERM.TESTOSTERONE#2	Confirmed	Training Set	1	Sigma non-opioid intracellular receptor 1	SIGMAR1
SPRYCEL.DASATINIB	Confirmed	Training Set	1	Serine/threonine-protein kinase MRCK gamma	CDC42BPG
APTIVUS.TIPRANAVIR	Confirmed	Training Set	1	CAAX prenyl protease 1 homolog	ZMPSTE24
NEBUPENT.PENTAMIDINE.ISETHIONATE	Confirmed	Training Set	1	Solute carrier family 22 member 2	SLC22A2
REVATIO.SILDENAFIL.CITRATE	Confirmed	Training Set	1	Multidrug resistance-associated protein 5	ABCC5
ANDRODERM.TESTOSTERONE	Confirmed	Training Set	1	Sigma non-opioid intracellular receptor 1	SIGMAR1
DIAL.HEXACHLOROPHENE	Confirmed	Training Set	1	Cytochrome P450 2C19	CYP2C19
COGNEX.TACRINE.HYDROCHLORIDE	Confirmed	Training Set	1	Cytochrome P450 1A2	CYP1A2
BENEMID.PROBENECID	Confirmed	Training Set	1	Carbonic anhydrase 12	CA12
COGNEX.TACRINE.HYDROCHLORIDE	Confirmed	Training Set	1	Cytochrome P450 2D6	CYP2D6
COGNEX.TACRINE.HYDROCHLORIDE	Confirmed	Training Set	1	Amine oxidase [flavin-containing] A	MAOA
AGGRENOX.DIPYRIDAMOLE	Confirmed	Training Set	1	Equilibrative nucleoside transporter 4	SLC29A4
AGGRENOX.DIPYRIDAMOLE	Confirmed	Training Set	1	Cytochrome P450 2C19	CYP2C19
XALKORI.CRIZOTINIB	Confirmed	Training Set	1	Serine/threonine-protein kinase SBK1	SBK1
BEPADIN.BEPRIDIL.HYDROCHLORIDE	Confirmed	Training Set	1	Voltage-dependent L-type calcium channel	_S0041
JAKAFI.RUXOLITINIB.PHOSPHATE	Confirmed	Training Set	1	Serine/threonine-protein kinase SIK3	SIK3
ADAPALENE.ADAPALENE	Confirmed	Training Set	1	Glycine receptor	_S0015
EXTINA.KETOCONAZOLE#2	Confirmed	Training Set	1	HSP90	Q8IL32
DRONABINOL.DRONABINOL	Confirmed	Training Set	1	Glycine receptor	_S0015
BORTEZOMIB.BORTEZOMIB	Confirmed	Training Set	1	Carbonic anhydrase 1	CA1
DICUMAROL.DICUMAROL	Confirmed	Training Set	1	G-protein coupled receptor 35	GPR35
ACCOLATE.ZAFIRLUKAST	Confirmed	Training Set	1	Multidrug and toxin extrusion protein 1	SLC47A1
EXTINA.KETOCONAZOLE	Confirmed	Training Set	1	HSP90	Q8IL32
ETOPOSIDE.ETOPOSIDE	Confirmed	Training Set	1	E3 ubiquitin-protein ligase Mdm2	MDM2
DICUMAROL.DICUMAROL	Confirmed	Training Set	1	Proprotein convertase subtilisin/kexin type 7	PCSK7
ORAVERSE.PHENTOLAMINE.MESYLATE	Confirmed	Training Set	1	D(2) dopamine receptor	DRD2
JAKAFI.RUXOLITINIB.PHOSPHATE	Confirmed	Training Set	1	Serine/threonine-protein kinase SBK1	SBK1
MYDRIACYL.TROPICAMIDE	Confirmed	Training Set	1	Cytochrome P450 2C9	CYP2C9
DIAL.HEXACHLOROPHENE	Confirmed	Training Set	1	Cytochrome P450 1A2	CYP1A2
LONSURF.TRIFLURIDINE	Confirmed	Training Set	1	Latent membrane protein 1	LMP1
CELEXA.CITALOPRAM.HYDROBROMIDE#2	Confirmed	Training Set	1	Muscarinic acetylcholine receptor M1	CHRM1
CELEXA.CITALOPRAM.HYDROBROMIDE	Confirmed	Training Set	1	Muscarinic acetylcholine receptor M1	CHRM1
MELLARIL-S.THIORIDAZINE	Confirmed	Training Set	1	Voltage-dependent L-type calcium channel	_S0041
NAVANE.THIOTHIXENE	Confirmed	Training Set	1	Histamine H3 receptor	HRH3
NAVANE.THIOTHIXENE#2	Confirmed	Training Set	1	Histamine H3 receptor	HRH3
LARIAM.MEFLOQUINE.HYDROCHLORIDE	Confirmed	Training Set	1	Potassium voltage-gated channel subfamily H member 2	KCNH2
INLYTA.AXITINIB	Confirmed	Training Set	1	Receptor-interacting serine/threonine-protein kinase 4	RIPK4
NABUMETONE.NABUMETONE	Confirmed	Training Set	1	Cytochrome P450 1A2	CYP1A2
EXTINA.KETOCONAZOLE#2	Confirmed	Training Set	1	Potassium voltage-gated channel subfamily H member 2	KCNH2
FUROSEMIDE.FUROSEMIDE	Confirmed	Training Set	1	Corticosteroid 11-beta-dehydrogenase isozyme 1	HSD11B1
SANSERT.METHYSERGIDE.MALEATE	Confirmed	Training Set	1	Short transient receptor potential channel 4	TRPC4
CELEXA.CITALOPRAM.HYDROBROMIDE#2	Confirmed	Training Set	1	5-hydroxytryptamine receptor 2B	HTR2B
CELEXA.CITALOPRAM.HYDROBROMIDE	Confirmed	Training Set	1	5-hydroxytryptamine receptor 2B	HTR2B
ORAVERSE.PHENTOLAMINE.MESYLATE	Confirmed	Training Set	1	5-hydroxytryptamine receptor 1A	HTR1A
KORLYM.MIFEPRISTONE	Confirmed	Training Set	1	ESTROGEN RECEPTOR	_F0069
CAPRELSA.VANDETANIB	Confirmed	Training Set	1	Mitogen-activated protein kinase 6	MAPK6
ORAP.PIMOZIDE	Confirmed	Training Set	1	Multidrug resistance protein 1	ABCB1
JAKAFI.RUXOLITINIB.PHOSPHATE	Confirmed	Training Set	1	Peripheral plasma membrane protein CASK	CASK
INLYTA.AXITINIB	Confirmed	Training Set	1	Hormonally up-regulated neu tumor-associated kinase	HUNK
REQUIP.ROPINIROLE.HYDROCHLORIDE	Confirmed	Training Set	1	5-hydroxytryptamine receptor 7	HTR7
AZULFIDINE.EN-TABS.SULFASALAZINE	Confirmed	Training Set	1	Multidrug resistance-associated protein 4	ABCC4
KORLYM.MIFEPRISTONE	Confirmed	Training Set	1	Mu-type opioid receptor	OPRM1
ZOLINZA.VORINOSTAT	Confirmed	Training Set	1	Histone deacetylase 8	HDAC8
DIABETA.GLYBURIDE	Confirmed	Training Set	1	Solute carrier family 22 member 6	SLC22A6
MELLARIL-S.THIORIDAZINE	Confirmed	Training Set	1	Kappa-type opioid receptor	OPRK1
NEXAVAR.SORAFENIB.TOSYLATE	Confirmed	Training Set	1	Cyclin-dependent kinase 17	CDK17
RISPERDAL.CONSTA.RISPERIDONE	Confirmed	Training Set	1	Multidrug and toxin extrusion protein 1	SLC47A1
MINIPRESS.PRAZOSIN.HYDROCHLORIDE	Confirmed	Training Set	1	Multidrug and toxin extrusion protein 1	SLC47A1
CIN-QUIN.QUINIDINE.SULFATE#2	Confirmed	Training Set	1	Potassium voltage-gated channel subfamily H member 1	KCNH1
PROVAYBLUE.METHYLENE.BLUE	Confirmed	Training Set	1	Caspase-6	CASP6
EVISTA.RALOXIFENE.HYDROCHLORIDE	Confirmed	Training Set	1	Adenosine receptor A2a	ADORA2A
QUALAQUIN.QUININE.SULFATE	Confirmed	Training Set	1	Potassium voltage-gated channel subfamily H member 1	KCNH1
QUTENZA.CAPSAICIN	Confirmed	Training Set	1	SODIUM CHANNEL	_F0174
VFEND.VORICONAZOLE	Confirmed	Training Set	1	Cytochrome P450 2B6	CYP2B6
BENTYL.DICYCLOMINE.HYDROCHLORIDE	Confirmed	Training Set	1	Histamine H2 receptor	HRH2
CLOMID.CLOMIPHENE.CITRATE	Confirmed	Training Set	1	Receptor tyrosine-protein kinase erbB-2	ERBB2
BEPADIN.BEPRIDIL.HYDROCHLORIDE	Confirmed	Training Set	1	Cytochrome P450 2C19	CYP2C19
NOLVADEX.TAMOXIFEN.CITRATE	Confirmed	Training Set	1	5-hydroxytryptamine receptor 2B	HTR2B
BEPADIN.BEPRIDIL.HYDROCHLORIDE	Confirmed	Training Set	1	Bile salt export pump	ABCB11
SPRYCEL.DASATINIB	Confirmed	Training Set	1	MEK	_F0109
BUSPAR.BUSPIRONE.HYDROCHLORIDE	Confirmed	Training Set	1	Multidrug and toxin extrusion protein 1	SLC47A1
CAPRELSA.VANDETANIB	Confirmed	Training Set	1	AarF domain-containing protein kinase 4	ADCK4
INLYTA.AXITINIB	Confirmed	Training Set	1	Myosin light chain kinase 3	MYLK3
ORAP.PIMOZIDE	Confirmed	Training Set	1	Glycine receptor	_S0015
DIABETA.GLYBURIDE	Confirmed	Training Set	1	Solute carrier organic anion transporter family member 1B1	SLCO1B1
DIAL.HEXACHLOROPHENE	Confirmed	Training Set	1	ATP-dependent molecular chaperone HSP82	HSP82
RILUTEK.RILUZOLE	Confirmed	Training Set	1	Sodium-dependent noradrenaline transporter	SLC6A2
AVAGARD.CHLORHEXIDINE.GLUCONATE	Confirmed	Training Set	1	Melanocortin receptor 4	MC4R
COGNEX.TACRINE.HYDROCHLORIDE	Confirmed	Training Set	1	Alpha-1A adrenergic receptor	ADRA1A
ORAP.PIMOZIDE	Confirmed	Training Set	1	Potassium channel subfamily K member 2	KCNK2
AMEN.MEDROXYPROGESTERONE.ACETATE	Confirmed	Training Set	1	Aldo-keto reductase family 1 member C1	AKR1C1
CRIXIVAN.INDINAVIR.SULFATE	Confirmed	Training Set	1	Multidrug and toxin extrusion protein 1	SLC47A1
ACTIVELLA.ESTRADIOL	Confirmed	Training Set	1	Solute carrier family 22 member 3	SLC22A3
ACTIVELLA.ESTRADIOL#2	Confirmed	Training Set	1	Solute carrier family 22 member 3	SLC22A3
LAPATINIB.LAPATINIB	Confirmed	Training Set	1	Serine/threonine-protein kinase haspin	GSG2
KETALAR.KETAMINE.HYDROCHLORIDE	Confirmed	Training Set	1	Voltage-dependent L-type calcium channel	_S0041
ACTRON.KETOPROFEN	Confirmed	Training Set	1	Solute carrier family 22 member 7	SLC22A7
MELLARIL-S.THIORIDAZINE	Confirmed	Training Set	1	Sodium channel protein type 5 subunit alpha	SCN5A
CAM-AP-ES.RESERPINE	Confirmed	Training Set	1	5-hydroxytryptamine receptor 1A	HTR1A
NABUMETONE.NABUMETONE	Confirmed	Training Set	1	Sodium-dependent noradrenaline transporter	SLC6A2
CRIXIVAN.INDINAVIR.SULFATE	Confirmed	Training Set	1	Thromboxane-A synthase	TBXAS1
INLYTA.AXITINIB	Confirmed	Training Set	1	Myosin-IIIa	MYO3A
DETROL.LA.TOLTERODINE.TARTRATE	Confirmed	Training Set	1	Voltage-dependent L-type calcium channel	_S0041
ARTHROTEC.DICLOFENAC.SODIUM	Confirmed	Training Set	1	Aldo-keto reductase family 1 member B10	AKR1B10
EULEXIN.FLUTAMIDE	Confirmed	Training Set	1	Progesterone receptor	PGR
ORAVERSE.PHENTOLAMINE.MESYLATE	Confirmed	Training Set	1	Cytochrome P450 2D6	CYP2D6
VOTRIENT.PAZOPANIB.HYDROCHLORIDE	Confirmed	Training Set	1	Phosphatidylinositol 4-phosphate 5-kinase type-1 gamma	PIP5K1C
JAKAFI.RUXOLITINIB.PHOSPHATE	Confirmed	Training Set	1	STE20/SPS1-related proline-alanine-rich protein kinase	STK39
GLEEVEC.IMATINIB.MESYLATE	Confirmed	Training Set	1	Histamine H2 receptor	HRH2
FASLODEX.FULVESTRANT	Confirmed	Training Set	1	Nuclear receptor subfamily 1 group I member 2	NR1I2
APTIVUS.TIPRANAVIR	Confirmed	Training Set	1	Pepsin A-5	PGA5
ETODOLAC.ETODOLAC	Confirmed	Training Set	1	Prostaglandin G/H synthase 2	PTGS2
MAZANOR.MAZINDOL	Confirmed	Training Set	1	Mu-type opioid receptor	OPRM1
CALAN.SR.VERAPAMIL.HYDROCHLORIDE	Confirmed	Training Set	1	Multidrug resistance protein 1B	Abcb1b
AGGRENOX.DIPYRIDAMOLE	Confirmed	Training Set	1	High affinity cAMP-specific and IBMX-insensitive 3',5'-cyclic phosphodiesterase 8A	PDE8A
ADDERALL.10.AMPHETAMINE.SULFATE	Confirmed	Training Set	1	Synaptic vesicular amine transporter	SLC18A2
GLEEVEC.IMATINIB.MESYLATE	Confirmed	Training Set	1	ATP-binding cassette sub-family G member 2	ABCG2
ORAP.PIMOZIDE	Confirmed	Training Set	1	USP1/UAF1	_T0095
NEBUPENT.PENTAMIDINE.ISETHIONATE	Confirmed	Training Set	1	Diamine acetyltransferase 1	SAT1
AVAGARD.CHLORHEXIDINE.GLUCONATE	Confirmed	Training Set	1	P28593	TPR
ORAP.PIMOZIDE	Confirmed	Training Set	1	Ubiquitin carboxyl-terminal hydrolase 1	USP1
MOBAN.MOLINDONE.HYDROCHLORIDE	Confirmed	Training Set	1	Histamine H1 receptor	HRH1
XALKORI.CRIZOTINIB	Confirmed	Training Set	1	Cyclin-dependent kinase-like 2	CDKL2
BENTYL.DICYCLOMINE.HYDROCHLORIDE	Confirmed	Training Set	1	5-hydroxytryptamine receptor 6	HTR6
ACHES-N-PAIN.IBUPROFEN	Confirmed	Training Set	1	Serum albumin	ALB
XALKORI.CRIZOTINIB	Confirmed	Training Set	1	Receptor-interacting serine/threonine-protein kinase 4	RIPK4
APTIVUS.TIPRANAVIR	Confirmed	Training Set	1	Cytochrome P450 3A4	CYP3A4
ACHES-N-PAIN.IBUPROFEN#2	Confirmed	Training Set	1	Serum albumin	ALB
IC-GREEN.INDOCYANINE.GREEN	Confirmed	Training Set	1	Large T antigen	P03070
DRONABINOL.DRONABINOL	Confirmed	Training Set	1	N-arachidonyl glycine receptor	GPR18
CEFUROXIME.CEFUROXIME	Confirmed	Training Set	1	Carboxy-terminal domain RNA polymerase II polypeptide A small phosphatase 1	CTDSP1
JAKAFI.RUXOLITINIB.PHOSPHATE	Confirmed	Training Set	1	Receptor-interacting serine/threonine-protein kinase 4	RIPK4
NOLVADEX.TAMOXIFEN.CITRATE	Confirmed	Training Set	1	Substance-K receptor	TACR2
EXTINA.KETOCONAZOLE#2	Confirmed	Training Set	1	Thromboxane-A synthase	TBXAS1
EXTINA.KETOCONAZOLE	Confirmed	Training Set	1	Thromboxane-A synthase	TBXAS1
ZYFLO.CR.ZILEUTON#2	Confirmed	Training Set	1	Arachidonate 5-lipoxygenase-activating protein	ALOX5AP
FORTOVASE.SAQUINAVIR	Confirmed	Training Set	1	Thromboxane-A synthase	TBXAS1
ZYFLO.CR.ZILEUTON	Confirmed	Training Set	1	Arachidonate 5-lipoxygenase-activating protein	ALOX5AP
JAKAFI.RUXOLITINIB.PHOSPHATE	Confirmed	Training Set	1	Calcium/calmodulin-dependent protein kinase type 1G	CAMK1G
CAPRELSA.VANDETANIB	Confirmed	Training Set	1	Serine/threonine-protein kinase MRCK gamma	CDC42BPG
VIRACEPT.NELFINAVIR.MESYLATE	Confirmed	Training Set	1	Multidrug resistance protein 1	ABCB1
MOBAN.MOLINDONE.HYDROCHLORIDE	Confirmed	Training Set	1	D(1B) dopamine receptor	DRD5
MENADIONE.MENADIONE	Confirmed	Training Set	1	Protein-glutamine gamma-glutamyltransferase 2	TGM2
ZOLINZA.VORINOSTAT	Confirmed	Training Set	1	Zinc finger protein GLI1	GLI1
LAPATINIB.LAPATINIB	Confirmed	Training Set	1	Phosphatidylinositol 4-phosphate 3-kinase C2	_S0023
MOBAN.MOLINDONE.HYDROCHLORIDE	Confirmed	Training Set	1	5-hydroxytryptamine receptor 6	HTR6
EULEXIN.FLUTAMIDE	Confirmed	Training Set	1	Cocaine esterase	CES2
ACEPHEN.ACETAMINOPHEN	Confirmed	Training Set	1	Myoglobin	MB
HALDOL.HALOPERIDOL	Confirmed	Training Set	1	Adenylate cyclase type 3	ADCY3
HALDOL.HALOPERIDOL	Confirmed	Training Set	1	Adenylyl cyclase 7	Q8CFM9
HALDOL.HALOPERIDOL	Confirmed	Training Set	1	Adenylate cyclase type 6	ADCY6
HALDOL.HALOPERIDOL	Confirmed	Training Set	1	Adenylate cyclase type 4	ADCY4
HALDOL.HALOPERIDOL	Confirmed	Training Set	1	Adenylate cyclase type 8	ADCY8
EVISTA.RALOXIFENE.HYDROCHLORIDE	Confirmed	Training Set	1	Substance-K receptor	TACR2
CALAN.SR.VERAPAMIL.HYDROCHLORIDE	Confirmed	Training Set	1	POTASSIUM CHANNEL	_F0155
VIRACEPT.NELFINAVIR.MESYLATE	Confirmed	Training Set	1	Multidrug resistance protein 1A	Abcb1a
NEBUPENT.PENTAMIDINE.ISETHIONATE	Confirmed	Training Set	1	Multidrug and toxin extrusion protein 1	SLC47A1
NEBUPENT.PENTAMIDINE.ISETHIONATE	Confirmed	Training Set	1	D(3) dopamine receptor	DRD3
APOKYN.APOMORPHINE.HYDROCHLORIDE	Confirmed	Training Set	1	Potassium voltage-gated channel subfamily H member 2	KCNH2
CORLOPAM.FENOLDOPAM.MESYLATE	Confirmed	Training Set	1	Lysine-specific demethylase 4E	KDM4E
BORTEZOMIB.BORTEZOMIB	Confirmed	Training Set	1	Chymotrypsinogen A	P00766
TPN.TYROSINE	Confirmed	Training Set	1	Tyrosine--tRNA ligase, cytoplasmic	YARS
LEVITRA.VARDENAFIL.HYDROCHLORIDE	Confirmed	Training Set	1	Perilipin-1	PLIN1
DIAL.HEXACHLOROPHENE	Confirmed	Training Set	1	Mitogen-activated protein kinase 3	MAPK3
QUTENZA.CAPSAICIN	Confirmed	Training Set	1	Prostaglandin G/H synthase 1	PTGS1
ARTHROTEC.DICLOFENAC.SODIUM	Confirmed	Training Set	1	Serum albumin	ALB
CAPOTEN.CAPTOPRIL	Confirmed	Training Set	1	Succinyl-diaminopimelate desuccinylase	dapE
ATRALIN.TRETINOIN	Confirmed	Training Set	1	Mitogen-activated protein kinase 14	MAPK14
BACLOFEN.BACLOFEN	Confirmed	Training Set	1	Cytochrome P450 2C19	CYP2C19
LARIAM.MEFLOQUINE.HYDROCHLORIDE	Confirmed	Training Set	1	Glycine receptor	_S0015
PANRETIN.ALITRETINOIN	Confirmed	Training Set	1	Mitogen-activated protein kinase 14	MAPK14
CLOMID.CLOMIPHENE.CITRATE	Confirmed	Training Set	1	Tyrosine-protein kinase Fyn	FYN
ACTIVELLA.ESTRADIOL#2	Confirmed	Training Set	1	Calcium-activated potassium channel subunit alpha-1	KCNMA1
ACTIVELLA.ESTRADIOL	Confirmed	Training Set	1	Calcium-activated potassium channel subunit alpha-1	KCNMA1
BALANCED.SALT.SODIUM.CITRATE	Confirmed	Training Set	1	Transient receptor potential cation channel subfamily V member 4	TRPV4
FELDENE.PIROXICAM	Confirmed	Training Set	1	Myeloperoxidase	MPO
DIAZOXIDE.DIAZOXIDE	Confirmed	Training Set	1	Cytochrome P450 1A2	CYP1A2
AVAGARD.CHLORHEXIDINE.GLUCONATE	Confirmed	Training Set	1	Ubiquitin-conjugating enzyme E2 N	UBE2N
LAMISIL.AT.TERBINAFINE	Confirmed	Training Set	1	ATP-dependent molecular chaperone HSP82	HSP82
AVAGARD.CHLORHEXIDINE.GLUCONATE	Confirmed	Training Set	1	Perilipin-1	PLIN1
COGNEX.TACRINE.HYDROCHLORIDE	Confirmed	Training Set	1	5-hydroxytryptamine receptor 2A	HTR2A
CHENIX.CHENODIOL	Confirmed	Training Set	1	M1-family aminopeptidase	Q8IEK1
CLOMID.CLOMIPHENE.CITRATE	Confirmed	Training Set	1	Substance-K receptor	TACR2
AGGRENOX.DIPYRIDAMOLE	Confirmed	Training Set	1	Solute carrier family 22 member 2	SLC22A2
ACTIGALL.URSODIOL	Confirmed	Training Set	1	M1-family aminopeptidase	Q8IEK1
ARTHROTEC.DICLOFENAC.SODIUM	Confirmed	Training Set	1	KV7	_F0100
CAM-AP-ES.RESERPINE	Confirmed	Training Set	1	Mu-type opioid receptor	OPRM1
JAKAFI.RUXOLITINIB.PHOSPHATE	Confirmed	Training Set	1	Serine/threonine-protein kinase OSR1	OXSR1
IC-GREEN.INDOCYANINE.GREEN	Confirmed	Training Set	1	Non-structural protein 1	NS1
NOLVADEX.TAMOXIFEN.CITRATE	Confirmed	Training Set	1	Adenosine receptor A3	ADORA3
EVISTA.RALOXIFENE.HYDROCHLORIDE	Confirmed	Training Set	1	D(1A) dopamine receptor	DRD1
XALKORI.CRIZOTINIB	Confirmed	Training Set	1	Mitogen-activated protein kinase kinase kinase 15	MAP3K15
SAPHRIS.ASENAPINE.MALEATE	Confirmed	Training Set	1	Potassium voltage-gated channel subfamily H member 2	KCNH2
HEXALEN.ALTRETAMINE	Confirmed	Training Set	1	Cytochrome P450 1A2	CYP1A2
THIOPLEX.THIOTEPA	Confirmed	Training Set	1	Cytochrome P450 2B6	CYP2B6
INDAPAMIDE.INDAPAMIDE	Confirmed	Training Set	1	Arachidonate 15-lipoxygenase	ALOX15
ZOLINZA.VORINOSTAT	Confirmed	Training Set	1	Cytochrome P450 2C19	CYP2C19
EULEXIN.FLUTAMIDE	Confirmed	Training Set	1	Arylacetamide deacetylase	AADAC
VOTRIENT.PAZOPANIB.HYDROCHLORIDE	Confirmed	Training Set	1	Mitogen-activated protein kinase kinase kinase 1	MAP3K1
NEXAVAR.SORAFENIB.TOSYLATE	Confirmed	Training Set	1	Cyclin-dependent kinase 15	CDK15
COGNEX.TACRINE.HYDROCHLORIDE	Confirmed	Training Set	1	Muscarinic acetylcholine receptor M1	CHRM1
NEXAVAR.SORAFENIB.TOSYLATE	Confirmed	Training Set	1	Cyclin-dependent kinase 14	CDK14
CRIXIVAN.INDINAVIR.SULFATE	Confirmed	Training Set	1	Substance-K receptor	TACR2
EXTINA.KETOCONAZOLE	Confirmed	Training Set	1	Cholesterol side-chain cleavage enzyme, mitochondrial	CYP11A1
RILUTEK.RILUZOLE	Confirmed	Training Set	1	5-hydroxytryptamine receptor 2A	HTR2A
REQUIP.ROPINIROLE.HYDROCHLORIDE	Confirmed	Training Set	1	Histamine H1 receptor	HRH1
COZAAR.LOSARTAN.POTASSIUM	Confirmed	Training Set	1	Bile salt export pump	ABCB11
ALAVERT.LORATADINE	Confirmed	Training Set	1	Cytochrome P450 2C8	CYP2C8
MELLARIL-S.THIORIDAZINE	Confirmed	Training Set	1	Epidermal growth factor receptor	EGFR
NOLVADEX.TAMOXIFEN.CITRATE	Confirmed	Training Set	1	Receptor tyrosine-protein kinase erbB-2	ERBB2
COLY-MYCIN.S.THONZONIUM.BROMIDE	Confirmed	Training Set	1	Ubiquitin-conjugating enzyme E2 N	UBE2N
ORAVERSE.PHENTOLAMINE.MESYLATE	Confirmed	Training Set	1	5-hydroxytryptamine receptor 2B	HTR2B
CRINONE.PROGESTERONE	Confirmed	Training Set	1	Solute carrier family 22 member 1	SLC22A1
QUALAQUIN.QUININE.SULFATE	Confirmed	Training Set	1	Cholinesterase	BCHE
AZULFIDINE.EN-TABS.SULFASALAZINE	Confirmed	Training Set	1	Solute carrier organic anion transporter family member 2B1	SLCO2B1
ALESSE.ETHINYL.ESTRADIOL	Confirmed	Training Set	1	Nuclear receptor subfamily 1 group I member 3	NR1I3
RIMADYL.CARPROFEN	Confirmed	Training Set	1	Multidrug resistance-associated protein 4	ABCC4
ADRENACLICK.EPINEPHRINE#2	Confirmed	Training Set	1	Aspartyl aminopeptidase 4	APE4
ADRENACLICK.EPINEPHRINE	Confirmed	Training Set	1	Aspartyl aminopeptidase 4	APE4
ZONEGRAN.ZONISAMIDE	Confirmed	Training Set	1	Amine oxidase [flavin-containing] B	MAOB
DIAL.HEXACHLOROPHENE	Confirmed	Training Set	1	Acetylcholinesterase	ACHE
CIN-QUIN.QUINIDINE.SULFATE#2	Confirmed	Training Set	1	Cholinesterase	BCHE
SYNCURINE.DECAMETHONIUM.BROMIDE	Confirmed	Training Set	1	Neuronal acetylcholine receptor	_S0020
EXTINA.KETOCONAZOLE	Confirmed	Training Set	1	Potassium voltage-gated channel subfamily H member 2	KCNH2
APOKYN.APOMORPHINE.HYDROCHLORIDE	Confirmed	Training Set	1	Aspartyl aminopeptidase 4	APE4
CAFERGOT.ERGOTAMINE.TARTRATE	Confirmed	Training Set	1	Tyrosine-protein kinase Fyn	FYN
CATAPRES.CLONIDINE.HYDROCHLORIDE	Confirmed	Training Set	1	5-hydroxytryptamine receptor 1A	HTR1A
ETOPOSIDE.ETOPOSIDE	Confirmed	Training Set	1	Arachidonate 15-lipoxygenase	ALOX15
ALSUMA.SUMATRIPTAN.SUCCINATE	Confirmed	Training Set	1	5-hydroxytryptamine receptor 3A	HTR3A
BEPADIN.BEPRIDIL.HYDROCHLORIDE	Confirmed	Training Set	1	Potassium channel subfamily T member 1	KCNT1
DIAL.HEXACHLOROPHENE	Confirmed	Training Set	1	Sodium-dependent serotonin transporter	SLC6A4
QUALAQUIN.QUININE.SULFATE	Confirmed	Training Set	1	POTASSIUM CHANNEL	_F0155
COGNEX.TACRINE.HYDROCHLORIDE	Confirmed	Training Set	1	Cannabinoid receptor 2	CNR2
REQUIP.ROPINIROLE.HYDROCHLORIDE	Confirmed	Training Set	1	Cytochrome P450 2D6	CYP2D6
MINIPRESS.PRAZOSIN.HYDROCHLORIDE	Confirmed	Training Set	1	5-hydroxytryptamine receptor 1D	HTR1D
MICARDIS.HCT.TELMISARTAN	Confirmed	Training Set	1	Glycine receptor	_S0015
CIN-QUIN.QUINIDINE.SULFATE#2	Confirmed	Training Set	1	POTASSIUM CHANNEL	_F0155
ORAP.PIMOZIDE	Confirmed	Training Set	1	G protein-activated inward rectifier potassium channel 2	KCNJ6
RILUTEK.RILUZOLE	Confirmed	Training Set	1	Sodium channel protein type 2 subunit alpha	SCN2A
CHENIX.CHENODIOL	Confirmed	Training Set	1	Bile salt export pump	ABCB11
FORTOVASE.SAQUINAVIR	Confirmed	Training Set	1	5-hydroxytryptamine receptor 1A	HTR1A
DIAL.HEXACHLOROPHENE	Confirmed	Training Set	1	Plasminogen activator inhibitor 1	SERPINE1
XALKORI.CRIZOTINIB	Confirmed	Training Set	1	Phosphatidylinositol 4-phosphate 5-kinase type-1 alpha	PIP5K1A
ALESSE.ETHINYL.ESTRADIOL	Confirmed	Training Set	1	5-hydroxytryptamine receptor 4	HTR4
ASTELIN.AZELASTINE.HYDROCHLORIDE	Confirmed	Training Set	1	Muscarinic acetylcholine receptor M5	CHRM5
SPRYCEL.DASATINIB	Confirmed	Training Set	1	Serine/threonine-protein kinase VRK2	VRK2
ACTIGALL.URSODIOL	Confirmed	Training Set	1	Bile salt export pump	ABCB11
FLOROPRYL.ISOFLUROPHATE	Confirmed	Training Set	1	Acetylcholinesterase	ACHE
NEXAVAR.SORAFENIB.TOSYLATE	Confirmed	Training Set	1	5-hydroxytryptamine receptor 5A	HTR5A
AZACTAM.AZTREONAM	Confirmed	Training Set	1	Q97GR5	pbpA
DIAL.HEXACHLOROPHENE	Confirmed	Training Set	1	Paired box protein Pax-8	PAX8
CERVIDIL.DINOPROSTONE	Confirmed	Training Set	1	Solute carrier family 22 member 6	SLC22A6
DYAZIDE.TRIAMTERENE	Confirmed	Training Set	1	Pteridine reductase 1	PTR1
XARELTO.RIVAROXABAN	Confirmed	Training Set	1	Suppressor of tumorigenicity 14 protein	ST14
EXTINA.KETOCONAZOLE#2	Confirmed	Training Set	1	Cholesterol side-chain cleavage enzyme, mitochondrial	CYP11A1
DIAL.HEXACHLOROPHENE	Confirmed	Training Set	1	Tyrosine-protein kinase Fyn	FYN
EXTINA.KETOCONAZOLE#2	Confirmed	Training Set	1	Voltage-dependent L-type calcium channel	_S0041
EXTINA.KETOCONAZOLE	Confirmed	Training Set	1	Voltage-dependent L-type calcium channel	_S0041
BELEODAQ.BELINOSTAT	Confirmed	Training Set	1	CALCINEURIN	_F0211
NOLVADEX.TAMOXIFEN.CITRATE	Confirmed	Training Set	1	Epidermal growth factor receptor	EGFR
PANRETIN.ALITRETINOIN	Confirmed	Training Set	1	Adenosine receptor A3	ADORA3
CARVEDILOL.CARVEDILOL	Confirmed	Training Set	1	Voltage-dependent L-type calcium channel	_S0041
DIAL.HEXACHLOROPHENE	Confirmed	Training Set	1	Replicative DNA helicase	dnaB
FORTOVASE.SAQUINAVIR	Confirmed	Training Set	1	Substance-K receptor	TACR2
ACTIGALL.URSODIOL	Confirmed	Training Set	1	Sodium/bile acid cotransporter	SLC10A1
ZOLINZA.VORINOSTAT	Confirmed	Training Set	1	Cytochrome P450 2D6	CYP2D6
SPRYCEL.DASATINIB	Confirmed	Training Set	1	Bile salt export pump	ABCB11
INLYTA.AXITINIB	Confirmed	Training Set	1	Ankyrin repeat and protein kinase domain-containing protein 1	ANKK1
DARAPRIM.PYRIMETHAMINE	Confirmed	Training Set	1	Solute carrier family 22 member 1	SLC22A1
DYAZIDE.TRIAMTERENE	Confirmed	Training Set	1	Caspase-1	CASP1
EVISTA.RALOXIFENE.HYDROCHLORIDE	Confirmed	Training Set	1	Tyrosine-protein kinase Fyn	FYN
CHENIX.CHENODIOL	Confirmed	Training Set	1	Sodium/bile acid cotransporter	SLC10A1
AGGRENOX.DIPYRIDAMOLE	Confirmed	Training Set	1	cGMP-dependent 3',5'-cyclic phosphodiesterase	PDE2A
BALANCED.SALT.SODIUM.CITRATE	Confirmed	Training Set	1	Perilipin-1	PLIN1
CARBIDOPA.AND.LEVODOPA.CARBIDOPA	Confirmed	Training Set	1	Tyrosine-protein kinase Fyn	FYN
BEPADIN.BEPRIDIL.HYDROCHLORIDE	Confirmed	Training Set	1	Sodium channel protein type 5 subunit alpha	SCN5A
DIPRIVAN.PROPOFOL	Confirmed	Training Set	1	Prostaglandin G/H synthase 1	PTGS1
COLGATE.TOTAL.TRICLOSAN	Confirmed	Training Set	1	DNA (cytosine-5)-methyltransferase 1	DNMT1
MOBAN.MOLINDONE.HYDROCHLORIDE	Confirmed	Training Set	1	5-hydroxytryptamine receptor 1A	HTR1A
COMPAZINE.PROCHLORPERAZINE	Confirmed	Training Set	1	Induced myeloid leukemia cell differentiation protein Mcl-1	MCL1
CAPRELSA.VANDETANIB	Confirmed	Training Set	1	Mitogen-activated protein kinase kinase kinase 4	MAP3K4
DIAL.HEXACHLOROPHENE	Confirmed	Training Set	1	Bcl-2-like protein 1	BCL2L1
ACCOLATE.ZAFIRLUKAST	Confirmed	Training Set	1	Thromboxane-A synthase	TBXAS1
CAM-AP-ES.RESERPINE	Confirmed	Training Set	1	D(1A) dopamine receptor	DRD1
ESTROGENIC.SUBSTANCE.ESTRONE	Confirmed	Training Set	1	Sodium-dependent serotonin transporter	SLC6A4
PARNATE.TRANYLCYPROMINE.SULFATE	Confirmed	Training Set	1	Cytochrome P450 2A13	CYP2A13
PINDAC.PINACIDIL	Confirmed	Training Set	1	Cytochrome P450 2C19	CYP2C19
NOLVADEX.TAMOXIFEN.CITRATE	Confirmed	Training Set	1	CASPASE	_F0032
ARTHROTEC.DICLOFENAC.SODIUM	Confirmed	Training Set	1	Solute carrier family 22 member 6	SLC22A6
NOLVADEX.TAMOXIFEN.CITRATE	Confirmed	Training Set	1	Caspase-3	CASP3
JAKAFI.RUXOLITINIB.PHOSPHATE	Confirmed	Training Set	1	Serine/threonine-protein kinase VRK2	VRK2
AVAGARD.CHLORHEXIDINE.GLUCONATE	Confirmed	Training Set	1	ATP-dependent molecular chaperone HSP82	HSP82
COMPAZINE.PROCHLORPERAZINE	Confirmed	Training Set	1	POTASSIUM CHANNEL	_F0155
ARTHROTEC.DICLOFENAC.SODIUM	Confirmed	Training Set	1	Myeloperoxidase	MPO
ATRALIN.TRETINOIN	Confirmed	Training Set	1	Adenosine receptor A3	ADORA3
CLOMID.CLOMIPHENE.CITRATE	Confirmed	Training Set	1	Adenosine receptor A3	ADORA3
AGGRENOX.DIPYRIDAMOLE	Confirmed	Training Set	1	Bile salt export pump	ABCB11
ATACAND.CANDESARTAN.CILEXETIL	Confirmed	Training Set	1	Cysteinyl leukotriene receptor 1	CYSLTR1
DIAL.HEXACHLOROPHENE	Confirmed	Training Set	1	Androgen receptor	AR
ACEPHEN.ACETAMINOPHEN	Confirmed	Training Set	1	Carbonic anhydrase 12	CA12
CAM-AP-ES.RESERPINE	Confirmed	Training Set	1	Multidrug resistance protein 1A	Abcb1a
BUPHENYL.SODIUM.PHENYLBUTYRATE	Confirmed	Training Set	1	Histone deacetylase 10	HDAC10
BUPHENYL.SODIUM.PHENYLBUTYRATE	Confirmed	Training Set	1	Histone deacetylase 3	HDAC3
COLY-MYCIN.S.THONZONIUM.BROMIDE	Confirmed	Training Set	1	HSP90	Q8IL32
BUPHENYL.SODIUM.PHENYLBUTYRATE	Confirmed	Training Set	1	Histone deacetylase 1	HDAC1
BUPHENYL.SODIUM.PHENYLBUTYRATE	Confirmed	Training Set	1	Histone deacetylase 2	HDAC2
KALETRA.LOPINAVIR	Confirmed	Training Set	1	Multidrug resistance protein 1	ABCB1
BUPHENYL.SODIUM.PHENYLBUTYRATE	Confirmed	Training Set	1	Histone deacetylase 4	HDAC4
BUPHENYL.SODIUM.PHENYLBUTYRATE	Confirmed	Training Set	1	Histone deacetylase 8	HDAC8
JAKAFI.RUXOLITINIB.PHOSPHATE	Confirmed	Training Set	1	Mitogen-activated protein kinase kinase kinase 1	MAP3K1
BUPHENYL.SODIUM.PHENYLBUTYRATE	Confirmed	Training Set	1	Histone deacetylase 7	HDAC7
BUPHENYL.SODIUM.PHENYLBUTYRATE	Confirmed	Training Set	1	Histone deacetylase 9	HDAC9
BUPHENYL.SODIUM.PHENYLBUTYRATE	Confirmed	Training Set	1	Histone deacetylase 5	HDAC5
GLEEVEC.IMATINIB.MESYLATE	Confirmed	Training Set	1	Solute carrier family 22 member 2	SLC22A2
BUPHENYL.SODIUM.PHENYLBUTYRATE	Confirmed	Training Set	1	Histone deacetylase 11	HDAC11
BUPHENYL.SODIUM.PHENYLBUTYRATE	Confirmed	Training Set	1	Histone deacetylase 6	HDAC6
EVISTA.RALOXIFENE.HYDROCHLORIDE	Confirmed	Training Set	1	Phospholipase D1	PLD1
ANTARA.MICRONIZED.FENOFIBRATE	Confirmed	Training Set	1	Adenosine receptor A3	ADORA3
ALLOPURINOL.ALLOPURINOL	Confirmed	Training Set	1	Xanthine dehydrogenase/oxidase	XDH
INLYTA.AXITINIB	Confirmed	Training Set	1	Dual specificity testis-specific protein kinase 1	TESK1
BALANCED.SALT.SODIUM.CITRATE	Confirmed	Training Set	1	3-dehydroquinate dehydratase	aroQ
GEMFIBROZIL.GEMFIBROZIL	Confirmed	Training Set	1	Transthyretin	TTR
SANCUSO.GRANISETRON	Confirmed	Training Set	1	Solute carrier family 22 member 2	SLC22A2
SANCUSO.GRANISETRON#2	Confirmed	Training Set	1	Solute carrier family 22 member 2	SLC22A2
MINIPRESS.PRAZOSIN.HYDROCHLORIDE	Confirmed	Training Set	1	Solute carrier family 22 member 1	SLC22A1
ACCOLATE.ZAFIRLUKAST	Confirmed	Training Set	1	Mitogen-activated protein kinase 3	MAPK3
FORTOVASE.SAQUINAVIR	Confirmed	Training Set	1	Kappa-type opioid receptor	OPRK1
ADASUVE.LOXAPINE	Confirmed	Training Set	1	Potassium channel subfamily T member 1	KCNT1
DIPRIVAN.PROPOFOL	Confirmed	Training Set	1	5-hydroxytryptamine receptor 2B	HTR2B
DICUMAROL.DICUMAROL	Confirmed	Training Set	1	Mitogen-activated protein kinase 1	MAPK1
PANRETIN.ALITRETINOIN	Confirmed	Training Set	1	Alpha-2B adrenergic receptor	ADRA2B
CAPRELSA.VANDETANIB	Confirmed	Training Set	1	Atypical kinase ADCK3, mitochondrial	ADCK3
EXTINA.KETOCONAZOLE#2	Confirmed	Training Set	1	Steroid 21-hydroxylase	CYP21A2
CALAN.SR.VERAPAMIL.HYDROCHLORIDE	Confirmed	Training Set	1	Solute carrier family 22 member 1	SLC22A1
REVATIO.SILDENAFIL.CITRATE	Confirmed	Training Set	1	Indoleamine 2,3-dioxygenase 2	IDO2
NEXAVAR.SORAFENIB.TOSYLATE	Confirmed	Training Set	1	Melanocortin receptor 4	MC4R
CICLOPIROX.CICLOPIROX	Confirmed	Training Set	1	Hypoxia-inducible factor 1-alpha	HIF1A
ATRALIN.TRETINOIN	Confirmed	Training Set	1	Alpha-2B adrenergic receptor	ADRA2B
ZOLINZA.VORINOSTAT	Confirmed	Training Set	1	CASPASE	_F0032
IRESSA.GEFITINIB	Confirmed	Training Set	1	Multidrug resistance-associated protein 4	ABCC4
AZULFIDINE.EN-TABS.SULFASALAZINE	Confirmed	Training Set	1	Carbonic anhydrase 1	CA1
XALKORI.CRIZOTINIB	Confirmed	Training Set	1	Serine/threonine-protein kinase NIM1	NIM1K
ZOLINZA.VORINOSTAT	Confirmed	Training Set	1	Caspase-3	CASP3
ZOLINZA.VORINOSTAT	Confirmed	Training Set	1	Paired box protein Pax-8	PAX8
DYAZIDE.TRIAMTERENE	Confirmed	Training Set	1	Tyrosine-protein kinase JAK2	JAK2
ACHES-N-PAIN.IBUPROFEN	Confirmed	Training Set	1	Solute carrier family 22 member 6	SLC22A6
ANASTROZOLE.ANASTROZOLE	Confirmed	Training Set	1	UDP-glucuronosyltransferase 1-4	UGT1A4
ACHES-N-PAIN.IBUPROFEN#2	Confirmed	Training Set	1	Solute carrier family 22 member 6	SLC22A6
SANSERT.METHYSERGIDE.MALEATE	Confirmed	Training Set	1	Muscarinic acetylcholine receptor M3	CHRM3
BEPADIN.BEPRIDIL.HYDROCHLORIDE	Confirmed	Training Set	1	Lethal factor	lef
HABITROL.NICOTINE	Confirmed	Training Set	1	Lycopene cyclase	crtY
DUTOPROL.METOPROLOL.SUCCINATE#3	Confirmed	Training Set	1	Cytochrome P450 2J2	CYP2J2
CLOMID.CLOMIPHENE.CITRATE	Confirmed	Training Set	1	Beta-3 adrenergic receptor	ADRB3
DUTOPROL.METOPROLOL.SUCCINATE	Confirmed	Training Set	1	Cytochrome P450 2J2	CYP2J2
JAKAFI.RUXOLITINIB.PHOSPHATE	Confirmed	Training Set	1	Serine/threonine-protein kinase Nek7	NEK7
ORAP.PIMOZIDE	Confirmed	Training Set	1	Multidrug resistance protein 1A	Abcb1a
COGNEX.TACRINE.HYDROCHLORIDE	Confirmed	Training Set	1	Glutamate receptor ionotropic, NMDA 2A	GRIN2A
ALAVERT.LORATADINE	Confirmed	Training Set	1	Translocator protein	TSPO
CAPRELSA.VANDETANIB	Confirmed	Training Set	1	Serine/threonine-protein kinase 32A	STK32A
ACOVA.ARGATROBAN	Confirmed	Training Set	1	TRYPSIN	_F0187
SANCUSO.GRANISETRON	Confirmed	Training Set	1	Multidrug and toxin extrusion protein 1	SLC47A1
DYAZIDE.TRIAMTERENE	Confirmed	Training Set	1	Cytochrome P450 1A2	CYP1A2
DYAZIDE.TRIAMTERENE	Confirmed	Training Set	1	Amiloride-sensitive sodium channel	_S0003
ATROMID-S.CLOFIBRATE#2	Confirmed	Training Set	1	Cytochrome P450 2D6	CYP2D6
CRINONE.PROGESTERONE	Confirmed	Training Set	1	Short transient receptor potential channel 5	TRPC5
DIFLUNISAL.DIFLUNISAL	Confirmed	Training Set	1	Carbonic anhydrase 2	CA2
PINDAC.PINACIDIL	Confirmed	Training Set	1	Cytochrome P450 2C9	CYP2C9
SAPHRIS.ASENAPINE.MALEATE	Confirmed	Training Set	1	Beta-2 adrenergic receptor	ADRB2
GLEEVEC.IMATINIB.MESYLATE	Confirmed	Training Set	1	Bile salt export pump	ABCB11
CATAPRES.CLONIDINE.HYDROCHLORIDE	Confirmed	Training Set	1	Cytochrome P450 2C19	CYP2C19
APRISO.MESALAMINE	Confirmed	Training Set	1	Cytochrome P450 2C19	CYP2C19
SANCUSO.GRANISETRON#2	Confirmed	Training Set	1	Multidrug and toxin extrusion protein 1	SLC47A1
AGGRENOX.DIPYRIDAMOLE	Confirmed	Training Set	1	Cytochrome P450 2C9	CYP2C9
MELLARIL-S.THIORIDAZINE	Confirmed	Training Set	1	Tyrosine-protein kinase Fyn	FYN
SAPHRIS.ASENAPINE.MALEATE	Confirmed	Training Set	1	Beta-1 adrenergic receptor	ADRB1
CLOZAPINE.CLOZAPINE#2	Confirmed	Training Set	1	Aldehyde oxidase	AOX1
NEBUPENT.PENTAMIDINE.ISETHIONATE	Confirmed	Training Set	1	Multidrug and toxin extrusion protein 2	SLC47A2
LACOSAMIDE.LACOSAMIDE	Confirmed	Training Set	1	GLUN	_F0075
QUALAQUIN.QUININE.SULFATE	Confirmed	Training Set	1	Potassium voltage-gated channel subfamily D member 2	KCND2
CRINONE.PROGESTERONE	Confirmed	Training Set	1	Gamma-aminobutyric acid receptor	_S0012
NEXAVAR.SORAFENIB.TOSYLATE	Confirmed	Training Set	1	Paired box protein Pax-8	PAX8
CIN-QUIN.QUINIDINE.SULFATE#2	Confirmed	Training Set	1	Potassium voltage-gated channel subfamily D member 2	KCND2
INLYTA.AXITINIB	Confirmed	Training Set	1	Activin receptor type-2B	ACVR2B
ACCOLATE.ZAFIRLUKAST	Confirmed	Training Set	1	cAMP-specific 3',5'-cyclic phosphodiesterase 4D	PDE4D
EXTINA.KETOCONAZOLE	Confirmed	Training Set	1	Arachidonate 15-lipoxygenase	ALOX15
PROFENAL.SUPROFEN	Confirmed	Training Set	1	5-hydroxytryptamine receptor 2A	HTR2A
EXTINA.KETOCONAZOLE#2	Confirmed	Training Set	1	Arachidonate 15-lipoxygenase	ALOX15
NEXAVAR.SORAFENIB.TOSYLATE	Confirmed	Training Set	1	Serine/threonine-protein kinase 36	STK36
DIFLUNISAL.DIFLUNISAL	Confirmed	Training Set	1	Carbonic anhydrase 1	CA1
COMPAZINE.PROCHLORPERAZINE	Confirmed	Training Set	1	Voltage-dependent T-type calcium channel	_S0043
ATROMID-S.CLOFIBRATE#2	Confirmed	Training Set	1	Peroxisome proliferator-activated receptor delta	PPARD
BUMETANIDE.BUMETANIDE	Confirmed	Training Set	1	Solute carrier family 22 member 6	SLC22A6
ABSTRAL.FENTANYL.CITRATE	Confirmed	Training Set	1	Amine oxidase [flavin-containing] A	MAOA
ABSTRAL.FENTANYL.CITRATE	Confirmed	Training Set	1	Amine oxidase [flavin-containing] B	MAOB
HALDOL.HALOPERIDOL	Confirmed	Training Set	1	Potassium channel subfamily K member 2	KCNK2
SANSERT.METHYSERGIDE.MALEATE	Confirmed	Training Set	1	Muscarinic acetylcholine receptor M1	CHRM1
EULEXIN.FLUTAMIDE	Confirmed	Training Set	1	5-hydroxytryptamine receptor 4	HTR4
BENEMID.PROBENECID	Confirmed	Training Set	1	Solute carrier family 22 member 8	SLC22A8
AVAGARD.CHLORHEXIDINE.GLUCONATE	Confirmed	Training Set	1	Paired box protein Pax-8	PAX8
COMPAZINE.PROCHLORPERAZINE	Confirmed	Training Set	1	Tyrosine-protein kinase Fyn	FYN
MEBENDAZOLE.MEBENDAZOLE	Confirmed	Training Set	1	Vascular endothelial growth factor receptor 2	KDR
EUTONYL.PARGYLINE.HYDROCHLORIDE	Confirmed	Training Set	1	Aldehyde dehydrogenase, mitochondrial	ALDH2
INLYTA.AXITINIB	Confirmed	Training Set	1	Mitogen-activated protein kinase kinase kinase 4	MAP3K4
JAKAFI.RUXOLITINIB.PHOSPHATE	Confirmed	Training Set	1	Uncharacterized serine/threonine-protein kinase SBK3	SBK3
DIAL.HEXACHLOROPHENE	Confirmed	Training Set	1	Macrophage migration inhibitory factor	MIF
ACTIVELLA.ESTRADIOL	Confirmed	Training Set	1	Solute carrier family 22 member 1	SLC22A1
ACTIVELLA.ESTRADIOL#2	Confirmed	Training Set	1	Solute carrier family 22 member 1	SLC22A1
AGGRENOX.DIPYRIDAMOLE	Confirmed	Training Set	1	Cyclic AMP-specific phosphodiesterase SSPDE4A1A	PDE4A
XALKORI.CRIZOTINIB	Confirmed	Training Set	1	Serine/threonine-protein kinase Nek7	NEK7
CARVEDILOL.CARVEDILOL	Confirmed	Training Set	1	Potassium channel subfamily K member 2	KCNK2
ESTROGENIC.SUBSTANCE.ESTRONE	Confirmed	Training Set	1	Progesterone receptor	PGR
EVISTA.RALOXIFENE.HYDROCHLORIDE	Confirmed	Training Set	1	Phosphatidylinositol-glycan-specific phospholipase D	GPLD1
EVISTA.RALOXIFENE.HYDROCHLORIDE	Confirmed	Training Set	1	Phospholipase D2	PLD2
INDOCIN.INDOMETHACIN	Confirmed	Training Set	1	Solute carrier family 22 member 8	SLC22A8
NOLVADEX.TAMOXIFEN.CITRATE	Confirmed	Training Set	1	D(1A) dopamine receptor	DRD1
COLY-MYCIN.S.THONZONIUM.BROMIDE	Confirmed	Training Set	1	Heat shock protein HSP 90-alpha	HSP90AA1
AUBAGIO.TERIFLUNOMIDE	Confirmed	Training Set	1	REVERSE TRANSCRIPTASE	_T0085
PANRETIN.ALITRETINOIN	Confirmed	Training Set	1	Bile salt export pump	ABCB11
ATRALIN.TRETINOIN	Confirmed	Training Set	1	Bile salt export pump	ABCB11
MICARDIS.HCT.TELMISARTAN	Confirmed	Training Set	1	Angiotensin-converting enzyme	ACE
CELEBREX.CELECOXIB	Confirmed	Training Set	1	PDE4	_F0141
NEXAVAR.SORAFENIB.TOSYLATE	Confirmed	Training Set	1	5-hydroxytryptamine receptor 6	HTR6
SANSERT.METHYSERGIDE.MALEATE	Confirmed	Training Set	1	Muscarinic acetylcholine receptor M2	CHRM2
ACEPHEN.ACETAMINOPHEN	Confirmed	Training Set	1	Carbonic anhydrase 2	CA2
SANSERT.METHYSERGIDE.MALEATE	Confirmed	Training Set	1	Sodium-dependent serotonin transporter	SLC6A4
MEFENAMIC.ACID.MEFENAMIC.ACID	Confirmed	Training Set	1	Acetylcholinesterase	ACHE
CLOMID.CLOMIPHENE.CITRATE	Confirmed	Training Set	1	Replicative DNA helicase	dnaB
LAMICTAL.CD.LAMOTRIGINE	Confirmed	Training Set	1	Cytochrome P450 2D6	CYP2D6
DIPRIVAN.PROPOFOL	Confirmed	Training Set	1	Potassium/sodium hyperpolarization-activated cyclic nucleotide-gated channel 1	HCN1
AZULFIDINE.EN-TABS.SULFASALAZINE	Confirmed	Training Set	1	Carbonic anhydrase 2	CA2
FELDENE.PIROXICAM	Confirmed	Training Set	1	Cytochrome P450 2C19	CYP2C19
CAFERGOT.ERGOTAMINE.TARTRATE	Confirmed	Training Set	1	Tyrosine-protein kinase Lck	LCK
ORAVERSE.PHENTOLAMINE.MESYLATE	Confirmed	Training Set	1	5-hydroxytryptamine receptor 3A	HTR3A
HYTRIN.TERAZOSIN.HYDROCHLORIDE	Confirmed	Training Set	1	Voltage-dependent T-type calcium channel	_S0043
ABSTRAL.FENTANYL.CITRATE	Confirmed	Training Set	1	Multidrug resistance protein 1	ABCB1
CLOMID.CLOMIPHENE.CITRATE	Confirmed	Training Set	1	Histamine H1 receptor	HRH1
LAPATINIB.LAPATINIB	Confirmed	Training Set	1	Bile salt export pump	ABCB11
GEMFIBROZIL.GEMFIBROZIL	Confirmed	Training Set	1	Aldose reductase	AKR1B1
MINIPRESS.PRAZOSIN.HYDROCHLORIDE	Confirmed	Training Set	1	Histamine H2 receptor	HRH2
PROVAYBLUE.METHYLENE.BLUE	Confirmed	Training Set	1	Glutathione reductase, cytosolic	P48641
COGNEX.TACRINE.HYDROCHLORIDE	Confirmed	Training Set	1	Muscarinic acetylcholine receptor M3	CHRM3
NOLVADEX.TAMOXIFEN.CITRATE	Confirmed	Training Set	1	D(4) dopamine receptor	DRD4
NOLVADEX.TAMOXIFEN.CITRATE	Confirmed	Training Set	1	Beta-3 adrenergic receptor	ADRB3
COGNEX.TACRINE.HYDROCHLORIDE	Confirmed	Training Set	1	Muscarinic acetylcholine receptor M4	CHRM4
ESTROGENIC.SUBSTANCE.ESTRONE	Confirmed	Training Set	1	Arachidonate 15-lipoxygenase	ALOX15
CELEBREX.CELECOXIB	Confirmed	Training Set	1	Progesterone receptor	PGR
COGNEX.TACRINE.HYDROCHLORIDE	Confirmed	Training Set	1	Muscarinic acetylcholine receptor M5	CHRM5
KERYDIN.TAVABOROLE	Confirmed	Training Set	1	Leucine--tRNA ligase, cytoplasmic	LARS
ALSUMA.SUMATRIPTAN.SUCCINATE	Confirmed	Training Set	1	Multidrug and toxin extrusion protein 1	SLC47A1
AGENERASE.AMPRENAVIR	Confirmed	Training Set	1	Thromboxane-A synthase	TBXAS1
ALLI.ORLISTAT	Confirmed	Training Set	1	Nuclear receptor subfamily 1 group I member 2	NR1I2
CIN-QUIN.QUINIDINE.SULFATE#2	Confirmed	Training Set	1	Potassium voltage-gated channel subfamily A member 5	KCNA5
EXTINA.KETOCONAZOLE	Confirmed	Training Set	1	Multidrug resistance protein 1B	Abcb1b
EXTINA.KETOCONAZOLE#2	Confirmed	Training Set	1	Multidrug resistance protein 1B	Abcb1b
DETROL.LA.TOLTERODINE.TARTRATE	Confirmed	Training Set	1	Kappa-type opioid receptor	OPRK1
CARBIDOPA.AND.LEVODOPA.CARBIDOPA	Confirmed	Training Set	1	Tyrosine-protein kinase Lck	LCK
EXTINA.KETOCONAZOLE	Confirmed	Training Set	1	Steroid 21-hydroxylase	CYP21A2
QUALAQUIN.QUININE.SULFATE	Confirmed	Training Set	1	Potassium voltage-gated channel subfamily A member 5	KCNA5
MELLARIL-S.THIORIDAZINE	Confirmed	Training Set	1	Serum albumin	ALB
MINIPRESS.PRAZOSIN.HYDROCHLORIDE	Confirmed	Training Set	1	Matrix metalloproteinase-9	MMP9
HALDOL.HALOPERIDOL	Confirmed	Training Set	1	Sodium channel protein type 10 subunit alpha	SCN10A
HALDOL.HALOPERIDOL	Confirmed	Training Set	1	Sodium channel protein type 4 subunit alpha	SCN4A
ETHOSUXIMIDE.ETHOSUXIMIDE	Confirmed	Training Set	1	Voltage-dependent T-type calcium channel	_S0043
AGGRENOX.DIPYRIDAMOLE	Confirmed	Training Set	1	Cyclic nucleotide specific phosphodiesterase	PDEC
EXTINA.KETOCONAZOLE	Confirmed	Training Set	1	Multidrug resistance protein 1A	Abcb1a
EXTINA.KETOCONAZOLE#2	Confirmed	Training Set	1	Multidrug resistance protein 1A	Abcb1a
HALDOL.HALOPERIDOL	Confirmed	Training Set	1	Sodium channel protein type 7 subunit alpha	SCN7A
HALDOL.HALOPERIDOL	Confirmed	Training Set	1	Sodium channel protein type 9 subunit alpha	SCN9A
AGGRENOX.DIPYRIDAMOLE	Confirmed	Training Set	1	Arachidonate 15-lipoxygenase	ALOX15
LARIAM.MEFLOQUINE.HYDROCHLORIDE	Confirmed	Training Set	1	Adenosine receptor A3	ADORA3
HALDOL.HALOPERIDOL	Confirmed	Training Set	1	Sodium channel protein type 11 subunit alpha	SCN11A
ORAP.PIMOZIDE	Confirmed	Training Set	1	PDE	_F0138
ORINASE.TOLBUTAMIDE	Confirmed	Training Set	1	Serum albumin	ALB
HALDOL.HALOPERIDOL	Confirmed	Training Set	1	Sodium channel protein type 8 subunit alpha	SCN8A
RECLAST.ZOLEDRONIC.ACID	Confirmed	Training Set	1	72 kDa type IV collagenase	MMP2
DAYTRANA.METHYLPHENIDATE	Confirmed	Training Set	1	Kappa-type opioid receptor	OPRK1
CALAN.SR.VERAPAMIL.HYDROCHLORIDE	Confirmed	Training Set	1	Potassium voltage-gated channel subfamily A member 3	KCNA3
HALDOL.HALOPERIDOL	Confirmed	Training Set	1	Sodium channel protein type 5 subunit alpha	SCN5A
EXTINA.KETOCONAZOLE	Confirmed	Training Set	1	Heme oxygenase 3, chloroplastic	HO3
EXTINA.KETOCONAZOLE	Confirmed	Training Set	1	Multidrug resistance protein 1	ABCB1
BEPADIN.BEPRIDIL.HYDROCHLORIDE	Confirmed	Training Set	1	Voltage-dependent T-type calcium channel	_S0043
EXTINA.KETOCONAZOLE#2	Confirmed	Training Set	1	Heme oxygenase 3, chloroplastic	HO3
EXTINA.KETOCONAZOLE#2	Confirmed	Training Set	1	Multidrug resistance protein 1	ABCB1
LARIAM.MEFLOQUINE.HYDROCHLORIDE	Confirmed	Training Set	1	Adenosine receptor A2b	ADORA2B
ETOPOSIDE.ETOPOSIDE	Confirmed	Training Set	1	Caspase-3	CASP3
GEMFIBROZIL.GEMFIBROZIL	Confirmed	Training Set	1	Solute carrier organic anion transporter family member 1B3	SLCO1B3
NEXAVAR.SORAFENIB.TOSYLATE	Confirmed	Training Set	1	5-hydroxytryptamine receptor 7	HTR7
CIMETIDINE.CIMETIDINE	Confirmed	Training Set	1	5-hydroxytryptamine receptor 2A	HTR2A
APOKYN.APOMORPHINE.HYDROCHLORIDE	Confirmed	Training Set	1	DNA repair protein RAD52 homolog	RAD52
DIASTAT.ACUDIAL.DIAZEPAM	Confirmed	Training Set	1	Thyrotropin-releasing hormone receptor	TRHR
FUROSEMIDE.FUROSEMIDE	Confirmed	Training Set	1	Solute carrier family 12 member 1	SLC12A1
ACCOLATE.ZAFIRLUKAST	Confirmed	Training Set	1	Leukotriene B4 receptor 1	LTB4R
NEXAVAR.SORAFENIB.TOSYLATE	Confirmed	Training Set	1	Myosin-IIIb	MYO3B
NOLVADEX.TAMOXIFEN.CITRATE	Confirmed	Training Set	1	Progesterone receptor	PGR
CECLOR.CD.CEFACLOR	Confirmed	Training Set	1	Carboxy-terminal domain RNA polymerase II polypeptide A small phosphatase 1	CTDSP1
EXTINA.KETOCONAZOLE#2	Confirmed	Training Set	1	Bile salt export pump	ABCB11
EXTINA.KETOCONAZOLE	Confirmed	Training Set	1	Bile salt export pump	ABCB11
LARIAM.MEFLOQUINE.HYDROCHLORIDE	Confirmed	Training Set	1	UnConfirmed UniProt	ADORA3
AVALIDE.IRBESARTAN	Confirmed	Training Set	1	Bile salt export pump	ABCB11
DYAZIDE.TRIAMTERENE	Confirmed	Training Set	1	Cathepsin G	CTSG
FUROSEMIDE.FUROSEMIDE	Confirmed	Training Set	1	Solute carrier family 12 member 2	SLC12A2
VESPRIN.TRIFLUPROMAZINE	Confirmed	Training Set	1	Cholinesterase	BCHE
ETOPOSIDE.ETOPOSIDE	Confirmed	Training Set	1	Solute carrier organic anion transporter family member 1B3	SLCO1B3
EXTINA.KETOCONAZOLE#2	Confirmed	Training Set	1	POTASSIUM CHANNEL	_F0155
ACCOLATE.ZAFIRLUKAST	Confirmed	Training Set	1	Multidrug and toxin extrusion protein 2	SLC47A2
EXTINA.KETOCONAZOLE	Confirmed	Training Set	1	POTASSIUM CHANNEL	_F0155
EXTINA.KETOCONAZOLE#2	Confirmed	Training Set	1	Delta-type opioid receptor	OPRD1
EXTINA.KETOCONAZOLE	Confirmed	Training Set	1	Delta-type opioid receptor	OPRD1
BUTRANS.BUPRENORPHINE	Confirmed	Training Set	1	Potassium voltage-gated channel subfamily H member 2	KCNH2
DIPRIVAN.PROPOFOL	Confirmed	Training Set	1	Arachidonate 15-lipoxygenase	ALOX15
NARDIL.PHENELZINE.SULFATE	Confirmed	Training Set	1	FAD-linked sulfhydryl oxidase ALR	GFER
CARVEDILOL.CARVEDILOL	Confirmed	Training Set	1	Solute carrier family 22 member 2	SLC22A2
COLGATE.TOTAL.TRICLOSAN	Confirmed	Training Set	1	HSP90	Q8IL32
BUTRANS.BUPRENORPHINE#3	Confirmed	Training Set	1	Potassium voltage-gated channel subfamily H member 2	KCNH2
DIABETA.GLYBURIDE	Confirmed	Training Set	1	Sodium/bile acid cotransporter	SLC10A1
DIABETA.GLYBURIDE	Confirmed	Training Set	1	Solute carrier family 15 member 2	SLC15A2
ANTARA.MICRONIZED.FENOFIBRATE	Confirmed	Training Set	1	Sodium-dependent dopamine transporter	SLC6A3
TRI-LUMA.HYDROQUINONE	Confirmed	Training Set	1	Large T antigen	P03070
COZAAR.LOSARTAN.POTASSIUM	Confirmed	Training Set	1	Potassium voltage-gated channel subfamily H member 2	KCNH2
DIASTAT.ACUDIAL.DIAZEPAM	Confirmed	Training Set	1	Fatty acid-binding protein, liver	FABP1
COLGATE.TOTAL.TRICLOSAN	Confirmed	Training Set	1	Heat shock protein HSP 90-alpha	HSP90AA1
ATROMID-S.CLOFIBRATE	Confirmed	Training Set	1	Fatty acid-binding protein, liver	FABP1
APRISO.MESALAMINE	Confirmed	Training Set	1	Cytochrome P450 3A4	CYP3A4
CATAPRES.CLONIDINE.HYDROCHLORIDE	Confirmed	Training Set	1	Potassium/sodium hyperpolarization-activated cyclic nucleotide-gated channel 2	HCN2
AVAGARD.CHLORHEXIDINE.GLUCONATE	Confirmed	Training Set	1	Cytochrome P450 2C19	CYP2C19
ASMANEX.HFA.MOMETASONE.FUROATE	Confirmed	Training Set	1	Cytochrome P450 2C19	CYP2C19
CAM-AP-ES.RESERPINE	Confirmed	Training Set	1	Cytochrome P450 3A4	CYP3A4
DESYREL.TRAZODONE.HYDROCHLORIDE	Confirmed	Training Set	1	Serum albumin	ALB
CATAPRES.CLONIDINE.HYDROCHLORIDE	Confirmed	Training Set	1	Cytochrome P450 2C9	CYP2C9
AZULFIDINE.EN-TABS.SULFASALAZINE	Confirmed	Training Set	1	Cytochrome P450 2C9	CYP2C9
NOLVADEX.TAMOXIFEN.CITRATE	Confirmed	Training Set	1	D(2) dopamine receptor	DRD2
CARBIDOPA.AND.LEVODOPA.CARBIDOPA	Confirmed	Training Set	1	Cytochrome P450 1A2	CYP1A2
DARAPRIM.PYRIMETHAMINE	Confirmed	Training Set	1	Cytochrome P450 2D6	CYP2D6
AVAGARD.CHLORHEXIDINE.GLUCONATE	Confirmed	Training Set	1	Cytochrome P450 2D6	CYP2D6
APOKYN.APOMORPHINE.HYDROCHLORIDE	Confirmed	Training Set	1	Transient receptor potential cation channel subfamily A member 1	TRPA1
DIAZOXIDE.DIAZOXIDE	Confirmed	Training Set	1	Cytochrome P450 2D6	CYP2D6
FEMARA.LETROZOLE	Confirmed	Training Set	1	Cytochrome P450 2C19	CYP2C19
NOLVADEX.TAMOXIFEN.CITRATE	Confirmed	Training Set	1	Delta-type opioid receptor	OPRD1
PINDOLOL.PINDOLOL	Confirmed	Training Set	1	Cytochrome P450 3A4	CYP3A4
SYPRINE.TRIENTINE.HYDROCHLORIDE	Confirmed	Training Set	1	Extracellular calcium-sensing receptor	CASR
VIRACEPT.NELFINAVIR.MESYLATE	Confirmed	Training Set	1	Tyrosine-protein kinase Fyn	FYN
NOLVADEX.TAMOXIFEN.CITRATE	Confirmed	Training Set	1	Tyrosine-protein kinase Lck	LCK
VOTRIENT.PAZOPANIB.HYDROCHLORIDE	Confirmed	Training Set	1	Multidrug resistance-associated protein 4	ABCC4
HALDOL.HALOPERIDOL	Confirmed	Training Set	1	Substance-P receptor	TACR1
CAM-AP-ES.RESERPINE	Confirmed	Training Set	1	Quinolone resistance protein NorA	norA
CRIXIVAN.INDINAVIR.SULFATE	Confirmed	Training Set	1	Bile salt export pump	ABCB11
ORAVERSE.PHENTOLAMINE.MESYLATE	Confirmed	Training Set	1	Sodium channel protein type 1 subunit alpha	SCN1A
MINIPRESS.PRAZOSIN.HYDROCHLORIDE	Confirmed	Training Set	1	D(4) dopamine receptor	DRD4
AGGRENOX.DIPYRIDAMOLE	Confirmed	Training Set	1	Multidrug resistance-associated protein 4	ABCC4
FORTOVASE.SAQUINAVIR	Confirmed	Training Set	1	Solute carrier family 22 member 1	SLC22A1
CLOMID.CLOMIPHENE.CITRATE	Confirmed	Training Set	1	NACHT, LRR and PYD domains-containing protein 3	NLRP3
DIPRIVAN.PROPOFOL	Confirmed	Training Set	1	5-hydroxytryptamine receptor 2C	HTR2C
NARDIL.PHENELZINE.SULFATE	Confirmed	Training Set	1	Sodium-dependent dopamine transporter	SLC6A3
NAVANE.THIOTHIXENE#2	Confirmed	Training Set	1	POTASSIUM CHANNEL	_F0155
NAVANE.THIOTHIXENE	Confirmed	Training Set	1	POTASSIUM CHANNEL	_F0155
BENEMID.PROBENECID	Confirmed	Training Set	1	Solute carrier family 22 member 20	SLC22A20
EXTINA.KETOCONAZOLE	Confirmed	Training Set	1	Cytochrome P450 26A1	CYP26A1
NEXAVAR.SORAFENIB.TOSYLATE	Confirmed	Training Set	1	Cyclin-A2	CCNA2
EXTINA.KETOCONAZOLE#2	Confirmed	Training Set	1	Cytochrome P450 26A1	CYP26A1
FORTOVASE.SAQUINAVIR	Confirmed	Training Set	1	D(3) dopamine receptor	DRD3
AGGRENOX.DIPYRIDAMOLE	Confirmed	Training Set	1	ORF 73	O40947
APTIVUS.TIPRANAVIR	Confirmed	Training Set	1	Cathepsin E	CTSE
VIRACEPT.NELFINAVIR.MESYLATE	Confirmed	Training Set	1	Sodium-dependent noradrenaline transporter	SLC6A2
CIN-QUIN.QUINIDINE.SULFATE#2	Confirmed	Training Set	1	Cytochrome P450 2D4	Cyp2d4
QUALAQUIN.QUININE.SULFATE	Confirmed	Training Set	1	Cytochrome P450 2D4	Cyp2d4
FORTOVASE.SAQUINAVIR	Confirmed	Training Set	1	Multidrug resistance protein 1	ABCB1
ABILIFY.ARIPIPRAZOLE	Confirmed	Training Set	1	5-hydroxytryptamine receptor 1E	HTR1E
BORTEZOMIB.BORTEZOMIB	Confirmed	Training Set	1	Lysosomal protective protein	CTSA
EXTINA.KETOCONAZOLE#2	Confirmed	Training Set	1	5-hydroxytryptamine receptor 1B	HTR1B
LAMISIL.AT.TERBINAFINE	Confirmed	Training Set	1	Bifunctional epoxide hydrolase 2	EPHX2
ESTROPIPATE.ESTROPIPATE	Confirmed	Training Set	1	Solute carrier family 22 member 8	SLC22A8
EXTINA.KETOCONAZOLE	Confirmed	Training Set	1	5-hydroxytryptamine receptor 1B	HTR1B
VIRACEPT.NELFINAVIR.MESYLATE	Confirmed	Training Set	1	D(1A) dopamine receptor	DRD1
CLOZAPINE.CLOZAPINE#2	Confirmed	Training Set	1	Sigma non-opioid intracellular receptor 1	SIGMAR1
APOKYN.APOMORPHINE.HYDROCHLORIDE	Confirmed	Training Set	1	Protein Tat	P04326
NOLVADEX.TAMOXIFEN.CITRATE	Confirmed	Training Set	1	5-hydroxytryptamine receptor 1A	HTR1A
ADCIRCA.TADALAFIL	Confirmed	Training Set	1	PDE4	_F0141
NATEGLINIDE.NATEGLINIDE	Confirmed	Training Set	1	Solute carrier family 22 member 6	SLC22A6
REVATIO.SILDENAFIL.CITRATE	Confirmed	Training Set	1	Uncharacterized protein	PDE3B
HYTRIN.TERAZOSIN.HYDROCHLORIDE	Confirmed	Training Set	1	Histamine H2 receptor	HRH2
VIRACEPT.NELFINAVIR.MESYLATE	Confirmed	Training Set	1	Mu-type opioid receptor	OPRM1
COLY-MYCIN.S.THONZONIUM.BROMIDE	Confirmed	Training Set	1	Dual specificity tyrosine-phosphorylation-regulated kinase 1A	DYRK1A
DIPRIVAN.PROPOFOL	Confirmed	Training Set	1	Sodium-dependent noradrenaline transporter	SLC6A2
NOLVADEX.TAMOXIFEN.CITRATE	Confirmed	Training Set	1	Histamine H2 receptor	HRH2
LEUKERAN.CHLORAMBUCIL	Confirmed	Training Set	1	Aldose reductase	AKR1B1
MELLARIL-S.THIORIDAZINE	Confirmed	Training Set	1	Sodium- and chloride-dependent glycine transporter 1	SLC6A9
FUROSEMIDE.FUROSEMIDE	Confirmed	Training Set	1	Solute carrier family 22 member 6	SLC22A6
BENEMID.PROBENECID	Confirmed	Training Set	1	Solute carrier family 22 member 6	SLC22A6
NAVANE.THIOTHIXENE#2	Confirmed	Training Set	1	Nuclear receptor subfamily 1 group I member 2	NR1I2
NAVANE.THIOTHIXENE	Confirmed	Training Set	1	Nuclear receptor subfamily 1 group I member 2	NR1I2
NEXAVAR.SORAFENIB.TOSYLATE	Confirmed	Training Set	1	Myosin light chain kinase 3	MYLK3
NEBUPENT.PENTAMIDINE.ISETHIONATE	Confirmed	Training Set	1	Solute carrier family 22 member 3	SLC22A3
ACCOLATE.ZAFIRLUKAST	Confirmed	Training Set	1	Solute carrier family 22 member 2	SLC22A2
ZOLINZA.VORINOSTAT	Confirmed	Training Set	1	Cytochrome P450 1A2	CYP1A2
DIAL.HEXACHLOROPHENE	Confirmed	Training Set	1	Neuropeptide Y receptor type 1	NPY1R
RAMELTEON.RAMELTEON	Confirmed	111111	0.94	Melatonin receptor type 1A	MTNR1A
KALETRA.LOPINAVIR	Confirmed	111111	0.899	Pol polyprotein	pol
RAMELTEON.RAMELTEON	Confirmed	111111	0.94	Melatonin receptor type 1B	MTNR1B
CARVEDILOL.CARVEDILOL	Confirmed	111111	0.94	Beta-2 adrenergic receptor	ADRB2
RAPAFLO.SILODOSIN	Confirmed	111111	0.94	Alpha-1A adrenergic receptor	ADRA1A
QUARZAN.CLIDINIUM.BROMIDE	Confirmed	111111	0.94	Muscarinic acetylcholine receptor M1	CHRM1
BRISDELLE.PAROXETINE.MESYLATE	Confirmed	111111	0.842	Sodium-dependent serotonin transporter	SLC6A4
ALESSE.ETHINYL.ESTRADIOL	Confirmed	111111	0.943	Estrogen receptor beta	ESR2
EUTHROID-0.5.TRIIODOTHYRONINE	Confirmed	111111	0.943	Thyroid hormone receptor alpha	THRA
SPRYCEL.DASATINIB	Confirmed	111111	0.899	Tyrosine-protein kinase ABL1	ABL1
APREPITANT.APREPITANT	Confirmed	111111	0.94	Substance-P receptor	TACR1
AMEN.MEDROXYPROGESTERONE.ACETATE	Confirmed	111111	0.943	Progesterone receptor	PGR
EUTHROID-0.5.TRIIODOTHYRONINE	Confirmed	111111	0.943	Thyroid hormone receptor beta	THRB
ALOXI.PALONOSETRON.HYDROCHLORIDE	Confirmed	111111	0.889	5-hydroxytryptamine receptor 3A	HTR3A
VIIBRYD.VILAZODONE.HYDROCHLORIDE	Confirmed	111111	0.94	5-hydroxytryptamine receptor 1A	HTR1A
MICARDIS.HCT.TELMISARTAN	Confirmed	111111	0.913	Type-2 angiotensin II receptor	AGTR2
QUARZAN.CLIDINIUM.BROMIDE	Confirmed	111111	0.94	Muscarinic acetylcholine receptor M2	CHRM2
ALESSE.ETHINYL.ESTRADIOL	Confirmed	111111	0.943	Estrogen receptor	ESR1
ALOXI.PALONOSETRON.HYDROCHLORIDE	Confirmed	111111	0.889	5-hydroxytryptamine receptor 3B	HTR3B
QUARZAN.CLIDINIUM.BROMIDE	Confirmed	111111	0.94	Muscarinic acetylcholine receptor M3	CHRM3
SAMSCA.TOLVAPTAN	Confirmed	111111	0.94	Vasopressin V2 receptor	AVPR2
REVEX.NALMEFENE.HYDROCHLORIDE	Confirmed	111111	0.94	Mu-type opioid receptor	OPRM1
MINIPRESS.PRAZOSIN.HYDROCHLORIDE	Confirmed	111111	0.94	Alpha-1D adrenergic receptor	ADRA1D
CARVEDILOL.CARVEDILOL	Confirmed	111111	0.94	Beta-1 adrenergic receptor	ADRB1
DALIRESP.ROFLUMILAST	Confirmed	111111	0.899	cAMP-specific 3',5'-cyclic phosphodiesterase 4A	PDE4A
DALIRESP.ROFLUMILAST	Confirmed	111111	0.899	cAMP-specific 3',5'-cyclic phosphodiesterase 4C	PDE4C
DALIRESP.ROFLUMILAST	Confirmed	111111	0.899	cAMP-specific 3',5'-cyclic phosphodiesterase 4D	PDE4D
MINIPRESS.PRAZOSIN.HYDROCHLORIDE	Confirmed	111111	0.94	Alpha-1B adrenergic receptor	ADRA1B
MINIPRESS.PRAZOSIN.HYDROCHLORIDE	Confirmed	111111	0.94	Alpha-1A adrenergic receptor	ADRA1A
PINDOLOL.PINDOLOL	Confirmed	111111	0.94	Beta-1 adrenergic receptor	ADRB1
VIVITROL.NALTREXONE	Confirmed	111111	0.94	Mu-type opioid receptor	OPRM1
EMBEDA.NALTREXONE.HYDROCHLORIDE	Confirmed	111111	0.94	Mu-type opioid receptor	OPRM1
QUARZAN.CLIDINIUM.BROMIDE	New	111111	0.94	Muscarinic acetylcholine receptor M4	CHRM4
DALIRESP.ROFLUMILAST	Confirmed	111111	0.899	cAMP-specific 3',5'-cyclic phosphodiesterase 4B	PDE4B
SCOPOLAMINE.SCOPOLAMINE	Confirmed	111111	0.94	Muscarinic acetylcholine receptor M3	CHRM3
SCOPOLAMINE.SCOPOLAMINE#2	Confirmed	111111	0.94	Muscarinic acetylcholine receptor M3	CHRM3
SCOPOLAMINE.SCOPOLAMINE#3	Confirmed	111111	0.94	Muscarinic acetylcholine receptor M3	CHRM3
BUTRANS.BUPRENORPHINE#3	Confirmed	111111	0.94	Kappa-type opioid receptor	OPRK1
BUTRANS.BUPRENORPHINE	Confirmed	111111	0.94	Kappa-type opioid receptor	OPRK1
KORLYM.MIFEPRISTONE	Confirmed	111111	0.943	Progesterone receptor	PGR
SPRYCEL.DASATINIB	Confirmed	111111	0.856	Proto-oncogene tyrosine-protein kinase Src	SRC
LORFAN.LEVALLORPHAN.TARTRATE	Confirmed	111111	0.94	Mu-type opioid receptor	OPRM1
INLYTA.AXITINIB	Confirmed	111111	0.899	Platelet-derived growth factor receptor beta	PDGFRB
MINIPRESS.PRAZOSIN.HYDROCHLORIDE	Confirmed	111111	0.94	ALPHA1-ADRENOCEPTOR	_F0015
LORFAN.LEVALLORPHAN.TARTRATE	Confirmed	111111	0.856	Sigma non-opioid intracellular receptor 1	SIGMAR1
CANTIL.MEPENZOLATE.BROMIDE	New	111111	0.94	Muscarinic acetylcholine receptor M1	CHRM1
QUARZAN.CLIDINIUM.BROMIDE	New	111111	0.94	Muscarinic acetylcholine receptor M5	CHRM5
ACTIVELLA.ESTRADIOL	Confirmed	111111	0.943	Estrogen receptor	ESR1
ACTIVELLA.ESTRADIOL	Confirmed	111111	0.943	Estrogen receptor beta	ESR2
DROPERIDOL.DROPERIDOL	Confirmed	111111	0.94	D(4) dopamine receptor	DRD4
DROPERIDOL.DROPERIDOL	Confirmed	111111	0.913	D(2) dopamine receptor	DRD2
DARUNAVIR.DARUNAVIR	Confirmed	111111	0.899	Pol polyprotein	pol
BUTRANS.BUPRENORPHINE#3	Confirmed	111111	0.94	Mu-type opioid receptor	OPRM1
BUTRANS.BUPRENORPHINE	Confirmed	111111	0.94	Mu-type opioid receptor	OPRM1
ORAP.PIMOZIDE	Confirmed	111111	0.913	D(3) dopamine receptor	DRD3
CLOMID.CLOMIPHENE.CITRATE	Confirmed	111111	0.856	3-beta-hydroxysteroid-Delta(8),Delta(7)-isomerase	EBP
FASLODEX.FULVESTRANT	Confirmed	111111	0.943	Estrogen receptor	ESR1
DROPERIDOL.DROPERIDOL	Confirmed	111111	0.812	Alpha-1A adrenergic receptor	ADRA1A
EVISTA.RALOXIFENE.HYDROCHLORIDE	Confirmed	111111	0.943	Estrogen receptor	ESR1
CANTIL.MEPENZOLATE.BROMIDE	New	111111	0.94	Muscarinic acetylcholine receptor M5	CHRM5
CANTIL.MEPENZOLATE.BROMIDE	New	111111	0.94	Muscarinic acetylcholine receptor M4	CHRM4
PINDOLOL.PINDOLOL	Confirmed	111111	0.94	Beta-2 adrenergic receptor	ADRB2
REVEX.NALMEFENE.HYDROCHLORIDE	Confirmed	111111	0.94	Kappa-type opioid receptor	OPRK1
ALPROSTADIL.ALPROSTADIL	Confirmed	111111	0.913	Prostaglandin E2 receptor EP4 subtype	PTGER4
LEVITRA.VARDENAFIL.HYDROCHLORIDE	Confirmed	111111	0.899	cGMP-specific 3',5'-cyclic phosphodiesterase	PDE5A
LORFAN.LEVALLORPHAN.TARTRATE	Confirmed	111111	0.94	Kappa-type opioid receptor	OPRK1
SANCUSO.GRANISETRON	Confirmed	111111	0.889	5-hydroxytryptamine receptor 3B	HTR3B
BUTRANS.BUPRENORPHINE#3	Confirmed	111111	0.94	Delta-type opioid receptor	OPRD1
SANCUSO.GRANISETRON#2	Confirmed	111111	0.889	5-hydroxytryptamine receptor 3B	HTR3B
BUTRANS.BUPRENORPHINE	Confirmed	111111	0.94	Delta-type opioid receptor	OPRD1
AVALIDE.IRBESARTAN	Confirmed	111111	0.94	Type-1 angiotensin II receptor	AGTR1
LORFAN.LEVALLORPHAN.TARTRATE	Confirmed	111111	0.94	Delta-type opioid receptor	OPRD1
ATNAA.ATROPINE#2	Confirmed	111111	0.94	Muscarinic acetylcholine receptor M1	CHRM1
ATNAA.ATROPINE	Confirmed	111111	0.94	Muscarinic acetylcholine receptor M1	CHRM1
RISPERDAL.CONSTA.RISPERIDONE	Confirmed	111111	0.913	Alpha-1B adrenergic receptor	ADRA1B
DROPERIDOL.DROPERIDOL	Confirmed	111111	0.812	D(3) dopamine receptor	DRD3
MAZANOR.MAZINDOL	Confirmed	111111	0.889	Sodium-dependent noradrenaline transporter	SLC6A2
DITROPAN.OXYBUTYNIN.CHLORIDE	Confirmed	111111	0.94	Muscarinic acetylcholine receptor M3	CHRM3
MICARDIS.HCT.TELMISARTAN	Confirmed	111111	0.94	Type-1 angiotensin II receptor	AGTR1
ACCOLATE.ZAFIRLUKAST	Confirmed	111111	0.94	Cysteinyl leukotriene receptor 1	CYSLTR1
SCOPOLAMINE.SCOPOLAMINE	Confirmed	111111	0.94	Muscarinic acetylcholine receptor M2	CHRM2
RISPERDAL.CONSTA.RISPERIDONE	Confirmed	111111	0.94	Alpha-1A adrenergic receptor	ADRA1A
SCOPOLAMINE.SCOPOLAMINE#3	Confirmed	111111	0.94	Muscarinic acetylcholine receptor M2	CHRM2
SCOPOLAMINE.SCOPOLAMINE#2	Confirmed	111111	0.94	Muscarinic acetylcholine receptor M2	CHRM2
ATNAA.ATROPINE	Confirmed	111111	0.94	Muscarinic acetylcholine receptor M3	CHRM3
ATNAA.ATROPINE#2	Confirmed	111111	0.94	Muscarinic acetylcholine receptor M3	CHRM3
APTIVUS.TIPRANAVIR	Confirmed	111111	0.899	Pol polyprotein	pol
SANCUSO.GRANISETRON#2	Confirmed	111111	0.889	5-hydroxytryptamine receptor 3A	HTR3A
SANCUSO.GRANISETRON	Confirmed	111111	0.889	5-hydroxytryptamine receptor 3A	HTR3A
ALPROSTADIL.ALPROSTADIL	Confirmed	111111	0.94	Prostaglandin E2 receptor EP3 subtype	PTGER3
CRIXIVAN.INDINAVIR.SULFATE	Confirmed	111111	0.899	Pol polyprotein	pol
RISPERDAL.CONSTA.RISPERIDONE	Confirmed	111111	0.94	5-hydroxytryptamine receptor 7	HTR7
EMBEDA.NALTREXONE.HYDROCHLORIDE	Confirmed	111111	0.94	Kappa-type opioid receptor	OPRK1
VIVITROL.NALTREXONE	Confirmed	111111	0.94	Kappa-type opioid receptor	OPRK1
ALYACEN.1.35.NORETHINDRONE	Confirmed	111111	0.943	Progesterone receptor	PGR
DIULO.METOLAZONE	Confirmed	111111	0.856	Carbonic anhydrase 7	CA7
XALKORI.CRIZOTINIB	Confirmed	111111	0.899	Hepatocyte growth factor receptor	MET
CAFERGOT.ERGOTAMINE.TARTRATE	Confirmed	111111	0.94	5-hydroxytryptamine receptor 1B	HTR1B
ASTRAMORPH.PF.MORPHINE.SULFATE	Confirmed	111111	0.913	Mu-type opioid receptor	OPRM1
RISPERDAL.CONSTA.RISPERIDONE	Confirmed	111111	0.913	Alpha-1D adrenergic receptor	ADRA1D
DETROL.LA.TOLTERODINE.TARTRATE	Confirmed	111111	0.94	Muscarinic acetylcholine receptor M5	CHRM5
CRINONE.PROGESTERONE	Confirmed	111111	0.943	Progesterone receptor	PGR
AMOXAPINE.AMOXAPINE	Confirmed	111111	0.913	5-hydroxytryptamine receptor 2C	HTR2C
CLOMID.CLOMIPHENE.CITRATE	Confirmed	111111	0.916	Estrogen receptor	ESR1
ADASUVE.LOXAPINE	New	111111	0.94	5-hydroxytryptamine receptor 2B	HTR2B
CANTIL.MEPENZOLATE.BROMIDE	Confirmed	111111	0.94	Muscarinic acetylcholine receptor M2	CHRM2
ETRAFON.2-10.PERPHENAZINE	New	111111	0.899	Sigma non-opioid intracellular receptor 1	SIGMAR1
COSOPT.DORZOLAMIDE.HYDROCHLORIDE	Confirmed	111111	0.899	Carbonic anhydrase 2	CA2
CAFERGOT.ERGOTAMINE.TARTRATE	Confirmed	111111	0.94	5-hydroxytryptamine receptor 2B	HTR2B
ACTRON.KETOPROFEN	Confirmed	111111	0.711	Prostaglandin G/H synthase 1	PTGS1
TARACTAN.CHLORPROTHIXENE	Confirmed	111111	0.913	5-hydroxytryptamine receptor 6	HTR6
TARACTAN.CHLORPROTHIXENE#2	Confirmed	111111	0.913	5-hydroxytryptamine receptor 6	HTR6
HYTRIN.TERAZOSIN.HYDROCHLORIDE	Confirmed	111111	0.94	Alpha-1B adrenergic receptor	ADRA1B
CERVIDIL.DINOPROSTONE	Confirmed	111111	0.913	Prostaglandin E2 receptor EP4 subtype	PTGER4
ACTIVELLA.ESTRADIOL#2	Confirmed	111111	0.943	Estrogen receptor beta	ESR2
GEODON.ZIPRASIDONE.HYDROCHLORIDE	Confirmed	111111	0.94	5-hydroxytryptamine receptor 1A	HTR1A
LEVITRA.VARDENAFIL.HYDROCHLORIDE	Confirmed	111111	0.856	Retinal rod rhodopsin-sensitive cGMP 3',5'-cyclic phosphodiesterase	_S0030
LEVITRA.VARDENAFIL.HYDROCHLORIDE	Confirmed	111111	0.899	Rod cGMP-specific 3',5'-cyclic phosphodiesterase	_S0032
XALKORI.CRIZOTINIB	Confirmed	111111	0.899	ALK tyrosine kinase receptor	ALK
LEVITRA.VARDENAFIL.HYDROCHLORIDE	Confirmed	111111	0.856	Retinal cone rhodopsin-sensitive cGMP 3',5'-cyclic phosphodiesterase subunit gamma	PDE6H
LEVITRA.VARDENAFIL.HYDROCHLORIDE	Confirmed	111111	0.899	Cone cGMP-specific 3',5'-cyclic phosphodiesterase subunit alpha'	PDE6C
SANCUSO.GRANISETRON	Confirmed	111111	0.889	5-hydroxytryptamine receptor 3E	HTR3E
SANCUSO.GRANISETRON	Confirmed	111111	0.889	5-hydroxytryptamine receptor 3C	HTR3C
HYTRIN.TERAZOSIN.HYDROCHLORIDE	Confirmed	111111	0.94	Alpha-1D adrenergic receptor	ADRA1D
SANCUSO.GRANISETRON	Confirmed	111111	0.889	5-hydroxytryptamine receptor 3D	HTR3D
SANCUSO.GRANISETRON#2	Confirmed	111111	0.889	5-hydroxytryptamine receptor 3D	HTR3D
SANCUSO.GRANISETRON#2	Confirmed	111111	0.889	5-hydroxytryptamine receptor 3C	HTR3C
SANCUSO.GRANISETRON#2	Confirmed	111111	0.889	5-hydroxytryptamine receptor 3E	HTR3E
DETROL.LA.TOLTERODINE.TARTRATE	Confirmed	111111	0.94	Muscarinic acetylcholine receptor M4	CHRM4
GEODON.ZIPRASIDONE.HYDROCHLORIDE	Confirmed	111111	0.94	D(2) dopamine receptor	DRD2
APOKYN.APOMORPHINE.HYDROCHLORIDE	Confirmed	111111	0.94	D(4) dopamine receptor	DRD4
ACTIVELLA.ESTRADIOL#2	Confirmed	111111	0.943	Estrogen receptor	ESR1
ATRALIN.TRETINOIN	Confirmed	111111	0.916	Retinoic acid receptor gamma	RARG
REVATIO.SILDENAFIL.CITRATE	Confirmed	111111	0.899	cGMP-specific 3',5'-cyclic phosphodiesterase	PDE5A
ATNAA.ATROPINE	Confirmed	111111	0.94	Muscarinic acetylcholine receptor M2	CHRM2
ATNAA.ATROPINE#2	Confirmed	111111	0.94	Muscarinic acetylcholine receptor M2	CHRM2
DETROL.LA.TOLTERODINE.TARTRATE	Confirmed	111111	0.94	Muscarinic acetylcholine receptor M2	CHRM2
NEUPRO.ROTIGOTINE	Confirmed	111111	0.94	D(3) dopamine receptor	DRD3
MELLARIL-S.THIORIDAZINE	Confirmed	111111	0.913	D(3) dopamine receptor	DRD3
DETROL.LA.TOLTERODINE.TARTRATE	Confirmed	111111	0.94	Muscarinic acetylcholine receptor M3	CHRM3
ADCIRCA.TADALAFIL	Confirmed	111111	0.856	cGMP-specific 3',5'-cyclic phosphodiesterase	PDE5A
AZOPT.BRINZOLAMIDE	Confirmed	111111	0.899	Carbonic anhydrase 2	CA2
CESAMET.NABILONE	Confirmed	111111	0.94	Cannabinoid receptor 1	CNR1
FROVA.FROVATRIPTAN.SUCCINATE	Confirmed	111111	0.812	5-hydroxytryptamine receptor 1D	HTR1D
CARDRASE.ETHOXZOLAMIDE	Confirmed	111111	0.899	Carbonic anhydrase 2	CA2
TARACTAN.CHLORPROTHIXENE#2	Confirmed	111111	0.913	D(3) dopamine receptor	DRD3
TARACTAN.CHLORPROTHIXENE	Confirmed	111111	0.913	D(3) dopamine receptor	DRD3
ABSTRAL.FENTANYL.CITRATE	Confirmed	111111	0.913	Mu-type opioid receptor	OPRM1
MELLARIL-S.THIORIDAZINE	Confirmed	111111	0.913	Muscarinic acetylcholine receptor M1	CHRM1
HALDOL.HALOPERIDOL	Confirmed	111111	0.899	Sigma non-opioid intracellular receptor 1	SIGMAR1
HALDOL.HALOPERIDOL	Confirmed	111111	0.94	D(4) dopamine receptor	DRD4
NOLVADEX.TAMOXIFEN.CITRATE	Confirmed	111111	0.711	3-beta-hydroxysteroid-Delta(8),Delta(7)-isomerase	EBP
CERVIDIL.DINOPROSTONE	Confirmed	111111	0.94	Prostaglandin E2 receptor EP3 subtype	PTGER3
LATUDA.LURASIDONE.HYDROCHLORIDE	New	111111	0.94	D(3) dopamine receptor	DRD3
XELJANZ.TOFACITINIB.CITRATE	Confirmed	111111	0.856	Tyrosine-protein kinase JAK3	JAK3
OTREXUP.METHOTREXATE	Confirmed	111111	0.899	Dihydrofolate reductase	DHFR
DIULO.METOLAZONE	Confirmed	111111	0.899	Carbonic anhydrase 12	CA12
TARACTAN.CHLORPROTHIXENE	Confirmed	111111	0.913	5-hydroxytryptamine receptor 7	HTR7
TARACTAN.CHLORPROTHIXENE#2	Confirmed	111111	0.913	5-hydroxytryptamine receptor 7	HTR7
NEUPRO.ROTIGOTINE	Confirmed	111111	0.94	D(2) dopamine receptor	DRD2
JAKAFI.RUXOLITINIB.PHOSPHATE	Confirmed	111111	0.899	Tyrosine-protein kinase JAK2	JAK2
ABILIFY.ARIPIPRAZOLE	Confirmed	111111	0.94	D(3) dopamine receptor	DRD3
EVISTA.RALOXIFENE.HYDROCHLORIDE	Confirmed	111111	0.943	Estrogen receptor beta	ESR2
AMERGE.NARATRIPTAN.HYDROCHLORIDE	Confirmed	111111	0.913	5-hydroxytryptamine receptor 1B	HTR1B
ABILIFY.ARIPIPRAZOLE	Confirmed	111111	0.94	5-hydroxytryptamine receptor 1A	HTR1A
LATUDA.LURASIDONE.HYDROCHLORIDE	Confirmed	111111	0.94	5-hydroxytryptamine receptor 1A	HTR1A
ATRALIN.TRETINOIN	Confirmed	111111	0.819	Retinoic acid receptor beta	RARB
METHAZOLAMIDE.METHAZOLAMIDE	Confirmed	111111	0.899	Carbonic anhydrase 7	CA7
HALDOL.HALOPERIDOL	Confirmed	111111	0.94	D(3) dopamine receptor	DRD3
REVEX.NALMEFENE.HYDROCHLORIDE	Confirmed	111111	0.94	Delta-type opioid receptor	OPRD1
ALIMTA.PEMETREXED	Confirmed	111111	0.711	Dihydrofolate reductase	DHFR
CLOZAPINE.CLOZAPINE	Confirmed	111111	0.94	Alpha-2C adrenergic receptor	ADRA2C
RAPAFLO.SILODOSIN	Confirmed	111111	0.812	Alpha-1D adrenergic receptor	ADRA1D
PANRETIN.ALITRETINOIN	Confirmed	111111	0.819	Retinoic acid receptor beta	RARB
AMEN.MEDROXYPROGESTERONE.ACETATE	New	111111	0.899	STEROID 5-ALPHA-REDUCTASE	_F0178
OPTIMINE.AZATADINE.MALEATE	New	111111	0.94	5-hydroxytryptamine receptor 2B	HTR2B
CLOZAPINE.CLOZAPINE#2	Confirmed	111111	0.94	5-hydroxytryptamine receptor 6	HTR6
PINDOLOL.PINDOLOL	Confirmed	111111	0.913	5-hydroxytryptamine receptor 1B	HTR1B
ALPHAGAN.BRIMONIDINE.TARTRATE	Confirmed	111111	0.94	Alpha-2A adrenergic receptor	ADRA2A
AMOXAPINE.AMOXAPINE	Confirmed	111111	0.913	5-hydroxytryptamine receptor 2B	HTR2B
CLOZAPINE.CLOZAPINE	Confirmed	111111	0.913	5-hydroxytryptamine receptor 2B	HTR2B
GEODON.ZIPRASIDONE.HYDROCHLORIDE	Confirmed	111111	0.94	Alpha-1A adrenergic receptor	ADRA1A
NEXAVAR.SORAFENIB.TOSYLATE	Confirmed	111111	0.856	Mitogen-activated protein kinase kinase kinase MLT	ZAK
ALSUMA.SUMATRIPTAN.SUCCINATE	Confirmed	111111	0.94	5-hydroxytryptamine receptor 1D	HTR1D
NEXAVAR.SORAFENIB.TOSYLATE	Confirmed	111111	0.856	Discoidin domain-containing receptor 2	DDR2
CERVIDIL.DINOPROSTONE	Confirmed	111111	0.913	Prostaglandin E2 receptor EP2 subtype	PTGER2
MELLARIL-S.THIORIDAZINE	Confirmed	111111	0.913	D(2) dopamine receptor	DRD2
JAKAFI.RUXOLITINIB.PHOSPHATE	Confirmed	111111	0.899	Tyrosine-protein kinase JAK1	JAK1
RISPERDAL.CONSTA.RISPERIDONE	Confirmed	111111	0.94	5-hydroxytryptamine receptor 2B	HTR2B
MELLARIL-S.THIORIDAZINE	Confirmed	111111	0.913	Muscarinic acetylcholine receptor M5	CHRM5
MELLARIL-S.THIORIDAZINE	Confirmed	111111	0.913	Alpha-1A adrenergic receptor	ADRA1A
FINASTERIDE.FINASTERIDE	Confirmed	111111	0.899	3-oxo-5-alpha-steroid 4-dehydrogenase 2	SRD5A2
CAPRELSA.VANDETANIB	New	111111	0.899	EPHRIN RECEPTOR	_F0067
LAPATINIB.LAPATINIB	Confirmed	111111	0.899	Epidermal growth factor receptor	EGFR
TINDAL.ACETOPHENAZINE.MALEATE	New	111111	0.899	Sigma non-opioid intracellular receptor 1	SIGMAR1
ETRAFON.2-10.PERPHENAZINE	New	111111	0.899	3-beta-hydroxysteroid-Delta(8),Delta(7)-isomerase	EBP
ADASUVE.LOXAPINE	Confirmed	111111	0.913	D(4) dopamine receptor	DRD4
FANAPT.ILOPERIDONE	Confirmed	111111	0.913	D(3) dopamine receptor	DRD3
GEODON.ZIPRASIDONE.HYDROCHLORIDE	Confirmed	111111	0.94	Alpha-1B adrenergic receptor	ADRA1B
GEODON.ZIPRASIDONE.HYDROCHLORIDE	Confirmed	111111	0.94	Alpha-1D adrenergic receptor	ADRA1D
DITROPAN.OXYBUTYNIN.CHLORIDE	Confirmed	111111	0.913	Muscarinic acetylcholine receptor M2	CHRM2
CLOZAPINE.CLOZAPINE#2	Confirmed	111111	0.94	5-hydroxytryptamine receptor 2B	HTR2B
FORTOVASE.SAQUINAVIR	Confirmed	111111	0.899	Pol polyprotein	pol
TARACTAN.CHLORPROTHIXENE	Confirmed	111111	0.94	Muscarinic acetylcholine receptor M1	CHRM1
TRACLEER.BOSENTAN	Confirmed	111111	0.913	Endothelin-1 receptor	EDNRA
ORAP.PIMOZIDE	Confirmed	111111	0.94	D(4) dopamine receptor	DRD4
ATRALIN.TRETINOIN	Confirmed	111111	0.722	Retinoic acid receptor alpha	RARA
BORTEZOMIB.BORTEZOMIB	Confirmed	111111	0.899	Proteasome	_S0026
CLOZAPINE.CLOZAPINE	Confirmed	111111	0.913	Muscarinic acetylcholine receptor M1	CHRM1
CALAN.SR.VERAPAMIL.HYDROCHLORIDE	New	111111	0.94	D(4) dopamine receptor	DRD4
LATUDA.LURASIDONE.HYDROCHLORIDE	New	111111	0.94	Alpha-1D adrenergic receptor	ADRA1D
FANAPT.ILOPERIDONE	Confirmed	111111	0.913	D(2) dopamine receptor	DRD2
AMOXAPINE.AMOXAPINE	New	111111	0.889	5-hydroxytryptamine receptor 3B	HTR3B
BEXTRA.VALDECOXIB	Confirmed	111111	0.899	Carbonic anhydrase 12	CA12
CLOZAPINE.CLOZAPINE	Confirmed	111111	0.94	5-hydroxytryptamine receptor 6	HTR6
HALDOL.HALOPERIDOL	Confirmed	111111	0.812	ALPHA1-ADRENOCEPTOR	_F0015
VOTRIENT.PAZOPANIB.HYDROCHLORIDE	Confirmed	111111	0.856	Vascular endothelial growth factor receptor 1	FLT1
CLOZAPINE.CLOZAPINE#2	Confirmed	111111	0.94	5-hydroxytryptamine receptor 2C	HTR2C
METHAZOLAMIDE.METHAZOLAMIDE	Confirmed	111111	0.899	Carbonic anhydrase 6	CA6
VICTRELIS.BOCEPREVIR	Confirmed	111111	0.856	Genome polyprotein	NS3
MAXALT-MLT.RIZATRIPTAN.BENZOATE	Confirmed	111111	0.913	5-hydroxytryptamine receptor 1D	HTR1D
CATAPRES.CLONIDINE.HYDROCHLORIDE	Confirmed	111111	0.913	Alpha-2A adrenergic receptor	ADRA2A
CATAPRES.CLONIDINE.HYDROCHLORIDE	Confirmed	111111	0.812	Alpha-2B adrenergic receptor	ADRA2B
IRESSA.GEFITINIB	Confirmed	111111	0.856	Epidermal growth factor receptor	EGFR
ALPROSTADIL.ALPROSTADIL	Confirmed	111111	0.913	Prostaglandin E2 receptor EP2 subtype	PTGER2
SERENTIL.MESORIDAZINE.BESYLATE	Confirmed	111111	0.913	Muscarinic acetylcholine receptor M2	CHRM2
CLOZAPINE.CLOZAPINE	Confirmed	111111	0.812	Muscarinic acetylcholine receptor M3	CHRM3
BUNAVAIL.NALOXONE.HYDROCHLORIDE	Confirmed	111111	0.94	Mu-type opioid receptor	OPRM1
ACETAZOLAMIDE.ACETAZOLAMIDE	Confirmed	111111	0.856	Carbonic anhydrase 12	CA12
CLOZAPINE.CLOZAPINE	Confirmed	111111	0.94	5-hydroxytryptamine receptor 2C	HTR2C
PANRETIN.ALITRETINOIN	Confirmed	111111	0.916	Retinoic acid receptor gamma	RARG
VENTAVIS.ILOPROST	Confirmed	111111	0.713	Prostaglandin E2 receptor EP1 subtype	PTGER1
MELLARIL-S.THIORIDAZINE	Confirmed	111111	0.913	D(4) dopamine receptor	DRD4
COZAAR.LOSARTAN.POTASSIUM	Confirmed	111111	0.94	Type-1 angiotensin II receptor	AGTR1
NEUPRO.ROTIGOTINE	New	111111	0.94	5-hydroxytryptamine receptor 1A	HTR1A
BELVIQ.LORCASERIN.HYDROCHLORIDE	Confirmed	111111	0.913	5-hydroxytryptamine receptor 2C	HTR2C
TARACTAN.CHLORPROTHIXENE#2	New	111111	0.94	5-hydroxytryptamine receptor 2C	HTR2C
CELEBREX.CELECOXIB	Confirmed	111111	0.856	Carbonic anhydrase 9	CA9
LATUDA.LURASIDONE.HYDROCHLORIDE	New	111111	0.94	Alpha-1B adrenergic receptor	ADRA1B
TARACTAN.CHLORPROTHIXENE	New	111111	0.94	5-hydroxytryptamine receptor 2C	HTR2C
VESPRIN.TRIFLUPROMAZINE	New	111111	0.889	Sodium-dependent serotonin transporter	SLC6A4
CLOZAPINE.CLOZAPINE#2	Confirmed	111111	0.94	Alpha-1D adrenergic receptor	ADRA1D
NEXAVAR.SORAFENIB.TOSYLATE	Confirmed	111111	0.899	Proto-oncogene tyrosine-protein kinase receptor Ret	RET
PANRETIN.ALITRETINOIN	Confirmed	111111	0.819	Retinoic acid receptor RXR-gamma	RXRG
CLOZAPINE.CLOZAPINE#2	Confirmed	111111	0.913	Alpha-1B adrenergic receptor	ADRA1B
CATAPRES.CLONIDINE.HYDROCHLORIDE	Confirmed	111111	0.913	Alpha-2C adrenergic receptor	ADRA2C
CAPOTEN.CAPTOPRIL	Confirmed	111111	0.856	Angiotensin-converting enzyme	ACE
CERVIDIL.DINOPROSTONE	Confirmed	111111	0.812	Prostaglandin E2 receptor EP1 subtype	PTGER1
TARACTAN.CHLORPROTHIXENE#2	Confirmed	111111	0.812	D(1A) dopamine receptor	DRD1
ADASUVE.LOXAPINE	Confirmed	111111	0.94	5-hydroxytryptamine receptor 2C	HTR2C
TARACTAN.CHLORPROTHIXENE	Confirmed	111111	0.913	Muscarinic acetylcholine receptor M4	CHRM4
CELEBREX.CELECOXIB	Confirmed	111111	0.856	Carbonic anhydrase 12	CA12
ADRENACLICK.EPINEPHRINE#2	Confirmed	111111	0.913	Alpha-2B adrenergic receptor	ADRA2B
METHAZOLAMIDE.METHAZOLAMIDE	Confirmed	111111	0.899	Carbonic anhydrase 13	CA13
CLOZAPINE.CLOZAPINE	Confirmed	111111	0.913	Alpha-2B adrenergic receptor	ADRA2B
TARACTAN.CHLORPROTHIXENE#2	New	111111	0.94	5-HT2 RECEPTOR	_F0003
ALDACTAZIDE.SPIRONOLACTONE	New	111111	0.899	STEROID 5-ALPHA-REDUCTASE	_F0178
METHAZOLAMIDE.METHAZOLAMIDE	Confirmed	111111	0.856	Carbonic anhydrase 5B, mitochondrial	CA5B
LEVOPROME.LEVOMEPROMAZINE	New	111111	0.94	D(3) dopamine receptor	DRD3
CLOZAPINE.CLOZAPINE	Confirmed	111111	0.913	Muscarinic acetylcholine receptor M4	CHRM4
METHAZOLAMIDE.METHAZOLAMIDE	Confirmed	111111	0.856	Carbonic anhydrase 5A, mitochondrial	CA5A
TARACTAN.CHLORPROTHIXENE	New	111111	0.94	5-HT2 RECEPTOR	_F0003
AMOXAPINE.AMOXAPINE	New	111111	0.889	5-hydroxytryptamine receptor 3D	HTR3D
PANRETIN.ALITRETINOIN	Confirmed	111111	0.722	Retinoic acid receptor RXR-alpha	RXRA
OPTIMINE.AZATADINE.MALEATE	New	111111	0.94	5-hydroxytryptamine receptor 7	HTR7
AMOXAPINE.AMOXAPINE	New	111111	0.889	5-hydroxytryptamine receptor 3A	HTR3A
AMOXAPINE.AMOXAPINE	New	111111	0.889	5-hydroxytryptamine receptor 3C	HTR3C
CLOZAPINE.CLOZAPINE#2	Confirmed	111111	0.913	Muscarinic acetylcholine receptor M1	CHRM1
CLOZAPINE.CLOZAPINE	Confirmed	111111	0.913	Muscarinic acetylcholine receptor M5	CHRM5
LAPATINIB.LAPATINIB	Confirmed	111111	0.899	Receptor tyrosine-protein kinase erbB-2	ERBB2
NEXAVAR.SORAFENIB.TOSYLATE	Confirmed	111111	0.711	Receptor-type tyrosine-protein kinase FLT3	FLT3
COGNEX.TACRINE.HYDROCHLORIDE	Confirmed	111111	0.856	Cholinesterase	BCHE
TARACTAN.CHLORPROTHIXENE	Confirmed	111111	0.913	Muscarinic acetylcholine receptor M3	CHRM3
BUSPAR.BUSPIRONE.HYDROCHLORIDE	Confirmed	111111	0.913	5-hydroxytryptamine receptor 1A	HTR1A
BEXAROTENE.BEXAROTENE	Confirmed	111111	0.916	Retinoic acid receptor RXR-beta	RXRB
XELJANZ.TOFACITINIB.CITRATE	Confirmed	111111	0.856	Tyrosine-protein kinase JAK1	JAK1
ADASUVE.LOXAPINE	Confirmed	111111	0.812	D(3) dopamine receptor	DRD3
BELEODAQ.BELINOSTAT	Confirmed	111111	0.856	Histone deacetylase 6	HDAC6
ADASUVE.LOXAPINE	Confirmed	111111	0.913	Alpha-1D adrenergic receptor	ADRA1D
ADASUVE.LOXAPINE	Confirmed	111111	0.913	Alpha-1A adrenergic receptor	ADRA1A
COMPAZINE.PROCHLORPERAZINE	Confirmed	111111	0.94	Alpha-1D adrenergic receptor	ADRA1D
ACETAZOLAMIDE.ACETAZOLAMIDE	Confirmed	111111	0.856	Carbonic anhydrase 13	CA13
MAZANOR.MAZINDOL	Confirmed	111111	0.889	Sodium-dependent dopamine transporter	SLC6A3
BELEODAQ.BELINOSTAT	Confirmed	111111	0.856	Histone deacetylase 2	HDAC2
VIVITROL.NALTREXONE	Confirmed	111111	0.913	Delta-type opioid receptor	OPRD1
FANAPT.ILOPERIDONE	Confirmed	111111	0.913	5-hydroxytryptamine receptor 2C	HTR2C
EMBEDA.NALTREXONE.HYDROCHLORIDE	Confirmed	111111	0.913	Delta-type opioid receptor	OPRD1
ACETAZOLAMIDE.ACETAZOLAMIDE	Confirmed	111111	0.856	Carbonic anhydrase 14	CA14
CLOZAPINE.CLOZAPINE	Confirmed	111111	0.913	5-hydroxytryptamine receptor 7	HTR7
BELEODAQ.BELINOSTAT	Confirmed	111111	0.856	Histone deacetylase 3	HDAC3
CLOZAPINE.CLOZAPINE	Confirmed	111111	0.913	D(4) dopamine receptor	DRD4
FANAPT.ILOPERIDONE	New	111111	0.94	Alpha-1A adrenergic receptor	ADRA1A
TEMARIL.TRIMEPRAZINE.TARTRATE	New	111111	0.94	Alpha-1D adrenergic receptor	ADRA1D
LEVOPROME.LEVOMEPROMAZINE	New	111111	0.94	5-hydroxytryptamine receptor 2C	HTR2C
FANAPT.ILOPERIDONE	New	111111	0.889	Sodium-dependent serotonin transporter	SLC6A4
ADASUVE.LOXAPINE	New	111111	0.889	5-hydroxytryptamine receptor 3C	HTR3C
ADASUVE.LOXAPINE	New	111111	0.889	5-hydroxytryptamine receptor 3E	HTR3E
XALKORI.CRIZOTINIB	Confirmed	111111	0.711	Macrophage-stimulating protein receptor	MST1R
AMOXAPINE.AMOXAPINE	New	111111	0.889	5-hydroxytryptamine receptor 3E	HTR3E
ADASUVE.LOXAPINE	New	111111	0.889	5-hydroxytryptamine receptor 3D	HTR3D
TARACTAN.CHLORPROTHIXENE	Confirmed	111111	0.913	Muscarinic acetylcholine receptor M5	CHRM5
ADASUVE.LOXAPINE	New	111111	0.889	5-hydroxytryptamine receptor 3B	HTR3B
CARDRASE.ETHOXZOLAMIDE	Confirmed	111111	0.899	Carbonic anhydrase 12	CA12
BEXAROTENE.BEXAROTENE	Confirmed	111111	0.916	Retinoic acid receptor RXR-gamma	RXRG
BELEODAQ.BELINOSTAT	Confirmed	111111	0.856	Histone deacetylase 8	HDAC8
ABILIFY.ARIPIPRAZOLE	Confirmed	111111	0.913	Alpha-1D adrenergic receptor	ADRA1D
CLOZAPINE.CLOZAPINE#2	Confirmed	111111	0.913	5-hydroxytryptamine receptor 7	HTR7
BELEODAQ.BELINOSTAT	Confirmed	111111	0.856	Histone deacetylase 1	HDAC1
DARANIDE.DICHLORPHENAMIDE	Confirmed	111111	0.856	Carbonic anhydrase 7	CA7
ADASUVE.LOXAPINE	Confirmed	111111	0.94	5-hydroxytryptamine receptor 6	HTR6
PANRETIN.ALITRETINOIN	Confirmed	111111	0.722	Retinoic acid receptor alpha	RARA
BELEODAQ.BELINOSTAT	Confirmed	111111	0.856	Histone deacetylase 5	HDAC5
ENALAPRILAT.ENALAPRILAT	Confirmed	111111	0.856	Angiotensin-converting enzyme	ACE
BEXTRA.VALDECOXIB	Confirmed	111111	0.899	Carbonic anhydrase 9	CA9
BELEODAQ.BELINOSTAT	Confirmed	111111	0.856	Histone deacetylase 11	HDAC11
ACETAZOLAMIDE.ACETAZOLAMIDE	Confirmed	111111	0.899	Carbonic anhydrase 6	CA6
ADRENACLICK.EPINEPHRINE#2	Confirmed	111111	0.913	Alpha-2C adrenergic receptor	ADRA2C
CANTIL.MEPENZOLATE.BROMIDE	Confirmed	111111	0.94	Muscarinic acetylcholine receptor M3	CHRM3
TARACTAN.CHLORPROTHIXENE	Confirmed	111111	0.812	Muscarinic acetylcholine receptor M2	CHRM2
FINASTERIDE.FINASTERIDE	Confirmed	111111	0.899	STEROID 5-ALPHA-REDUCTASE	_F0178
ADASUVE.LOXAPINE	Confirmed	111111	0.913	D(1A) dopamine receptor	DRD1
DRONABINOL.DRONABINOL	Confirmed	111111	0.812	Cannabinoid receptor 1	CNR1
METHAZOLAMIDE.METHAZOLAMIDE	Confirmed	111111	0.899	Carbonic anhydrase 14	CA14
AMOXAPINE.AMOXAPINE	Confirmed	111111	0.94	5-hydroxytryptamine receptor 6	HTR6
MELLARIL-S.THIORIDAZINE	Confirmed	111111	0.94	Muscarinic acetylcholine receptor M4	CHRM4
VOTRIENT.PAZOPANIB.HYDROCHLORIDE	Confirmed	111111	0.856	Platelet-derived growth factor receptor beta	PDGFRB
ADASUVE.LOXAPINE	Confirmed	111111	0.913	Alpha-1B adrenergic receptor	ADRA1B
ADRENACLICK.EPINEPHRINE#2	Confirmed	111111	0.913	Alpha-2A adrenergic receptor	ADRA2A
ALOXI.PALONOSETRON.HYDROCHLORIDE	New	111111	0.889	5-hydroxytryptamine receptor 3C	HTR3C
SURMONTIL.TRIMIPRAMINE.MALEATE	New	111111	0.94	5-hydroxytryptamine receptor 5A	HTR5A
VESPRIN.TRIFLUPROMAZINE	New	111111	0.94	D(3) dopamine receptor	DRD3
TARACTAN.CHLORPROTHIXENE	New	111111	0.94	Alpha-1B adrenergic receptor	ADRA1B
AMOXAPINE.AMOXAPINE	New	111111	0.94	ALPHA1-ADRENOCEPTOR	_F0015
TARACTAN.CHLORPROTHIXENE#2	New	111111	0.94	Alpha-1D adrenergic receptor	ADRA1D
SURMONTIL.TRIMIPRAMINE.MALEATE	New	111111	0.889	5-hydroxytryptamine receptor 3B	HTR3B
TEMARIL.TRIMEPRAZINE.TARTRATE	New	111111	0.94	Alpha-1B adrenergic receptor	ADRA1B
BEXAROTENE.BEXAROTENE	Confirmed	111111	0.916	Retinoic acid receptor RXR-alpha	RXRA
ALAWAY.KETOTIFEN.FUMARATE	New	111111	0.94	5-hydroxytryptamine receptor 1F	HTR1F
NEXAVAR.SORAFENIB.TOSYLATE	Confirmed	111111	0.711	RAF proto-oncogene serine/threonine-protein kinase	RAF1
TARACTAN.CHLORPROTHIXENE	New	111111	0.94	Alpha-1D adrenergic receptor	ADRA1D
TEMARIL.TRIMEPRAZINE.TARTRATE	New	111111	0.94	Muscarinic acetylcholine receptor M5	CHRM5
TARACTAN.CHLORPROTHIXENE#2	New	111111	0.94	Alpha-1B adrenergic receptor	ADRA1B
SURMONTIL.TRIMIPRAMINE.MALEATE	New	111111	0.94	5-hydroxytryptamine receptor 4	HTR4
CLOZAPINE.CLOZAPINE#2	Confirmed	111111	0.913	Muscarinic acetylcholine receptor M5	CHRM5
ESTROGENIC.SUBSTANCE.ESTRONE	Confirmed	111111	0.943	Estrogen receptor beta	ESR2
BELEODAQ.BELINOSTAT	Confirmed	111111	0.856	Histone deacetylase 10	HDAC10
CLOZAPINE.CLOZAPINE#2	Confirmed	111111	0.913	Muscarinic acetylcholine receptor M3	CHRM3
BEXAROTENE.BEXAROTENE	Confirmed	111111	0.819	RETINOID X RECEPTOR	_F0165
ADENOCARD.ADENOSINE	Confirmed	111111	0.913	Adenosine receptor A1	ADORA1
MELLARIL-S.THIORIDAZINE	Confirmed	111111	0.913	5-HT2 RECEPTOR	_F0003
ESTROGENIC.SUBSTANCE.ESTRONE	Confirmed	111111	0.916	Estrogen receptor	ESR1
ADAPALENE.ADAPALENE	Confirmed	111111	0.916	Retinoic acid receptor beta	RARB
CAPRELSA.VANDETANIB	Confirmed	111111	0.711	Epidermal growth factor receptor	EGFR
CLOZAPINE.CLOZAPINE#2	Confirmed	111111	0.913	Muscarinic acetylcholine receptor M4	CHRM4
CLOZAPINE.CLOZAPINE	Confirmed	111111	0.913	Alpha-2A adrenergic receptor	ADRA2A
TARACTAN.CHLORPROTHIXENE	Confirmed	111111	0.812	D(1A) dopamine receptor	DRD1
REVATIO.SILDENAFIL.CITRATE	Confirmed	111111	0.899	Cone cGMP-specific 3',5'-cyclic phosphodiesterase subunit alpha'	PDE6C
DESVENLAFAXINE.DESVENLAFAXINE	Confirmed	111111	0.842	Sodium-dependent serotonin transporter	SLC6A4
VOTRIENT.PAZOPANIB.HYDROCHLORIDE	Confirmed	111111	0.856	Vascular endothelial growth factor receptor 3	FLT4
REVATIO.SILDENAFIL.CITRATE	Confirmed	111111	0.899	Retinal rod rhodopsin-sensitive cGMP 3',5'-cyclic phosphodiesterase	_S0030
ACETAZOLAMIDE.ACETAZOLAMIDE	Confirmed	111111	0.856	Carbonic anhydrase 7	CA7
REVATIO.SILDENAFIL.CITRATE	Confirmed	111111	0.899	Retinal cone rhodopsin-sensitive cGMP 3',5'-cyclic phosphodiesterase subunit gamma	PDE6H
ABILIFY.ARIPIPRAZOLE	Confirmed	111111	0.913	Alpha-1A adrenergic receptor	ADRA1A
ETRAFON.2-10.PERPHENAZINE	Confirmed	111111	0.913	D(1A) dopamine receptor	DRD1
INDAPAMIDE.INDAPAMIDE	Confirmed	111111	0.899	Carbonic anhydrase 9	CA9
BELEODAQ.BELINOSTAT	Confirmed	111111	0.856	Histone deacetylase 9	HDAC9
ACETAZOLAMIDE.ACETAZOLAMIDE	Confirmed	111111	0.899	Carbonic anhydrase 2	CA2
AVC.SULFANILAMIDE	Confirmed	111111	0.856	Carbonic anhydrase 12	CA12
APOKYN.APOMORPHINE.HYDROCHLORIDE	Confirmed	111111	0.913	D(3) dopamine receptor	DRD3
NEXAVAR.SORAFENIB.TOSYLATE	Confirmed	111111	0.856	Vascular endothelial growth factor receptor 3	FLT4
BELEODAQ.BELINOSTAT	Confirmed	111111	0.856	Histone deacetylase 4	HDAC4
MELLARIL-S.THIORIDAZINE	Confirmed	111111	0.913	Muscarinic acetylcholine receptor M2	CHRM2
DESYREL.TRAZODONE.HYDROCHLORIDE	Confirmed	111111	0.812	ALPHA1-ADRENOCEPTOR	_F0015
CARDRASE.ETHOXZOLAMIDE	Confirmed	111111	0.899	Carbonic anhydrase 9	CA9
LEVOPROME.LEVOMEPROMAZINE	New	111111	0.913	Muscarinic acetylcholine receptor M4	CHRM4
AMOXAPINE.AMOXAPINE	New	111111	0.913	5-HT2 RECEPTOR	_F0003
CRINONE.PROGESTERONE	New	111111	0.856	STEROID 5-ALPHA-REDUCTASE	_F0178
RISPERDAL.CONSTA.RISPERIDONE	Confirmed	111111	0.913	5-hydroxytryptamine receptor 1B	HTR1B
ADASUVE.LOXAPINE	New	111111	0.913	ALPHA1-ADRENOCEPTOR	_F0015
LEVOPROME.LEVOMEPROMAZINE	New	111111	0.913	Muscarinic acetylcholine receptor M5	CHRM5
ALOXI.PALONOSETRON.HYDROCHLORIDE	New	111111	0.842	5-hydroxytryptamine receptor 3D	HTR3D
APOKYN.APOMORPHINE.HYDROCHLORIDE	Confirmed	111111	0.812	Alpha-2C adrenergic receptor	ADRA2C
SURMONTIL.TRIMIPRAMINE.MALEATE	New	111111	0.913	5-hydroxytryptamine receptor 2C	HTR2C
DIFLUNISAL.DIFLUNISAL	New	111111	0.856	Aldo-keto reductase family 1 member C2	AKR1C2
VOTRIENT.PAZOPANIB.HYDROCHLORIDE	Confirmed	111111	0.856	Mast/stem cell growth factor receptor Kit	KIT
MELLARIL-S.THIORIDAZINE	Confirmed	111111	0.94	Muscarinic acetylcholine receptor M3	CHRM3
ATRIPLA.EFAVIRENZ	Confirmed	111111	0.856	Reverse transcriptase/RNaseH	pol
ALPROSTADIL.ALPROSTADIL	Confirmed	111111	0.812	Prostaglandin E2 receptor EP1 subtype	PTGER1
CAPRELSA.VANDETANIB	Confirmed	111111	0.856	Proto-oncogene tyrosine-protein kinase receptor Ret	RET
AMOXAPINE.AMOXAPINE	Confirmed	111111	0.913	D(3) dopamine receptor	DRD3
CLOZAPINE.CLOZAPINE#2	Confirmed	111111	0.913	D(4) dopamine receptor	DRD4
NEXAVAR.SORAFENIB.TOSYLATE	Confirmed	111111	0.856	Platelet-derived growth factor receptor beta	PDGFRB
ARTHROTEC.DICLOFENAC.SODIUM	Confirmed	111111	0.711	Prostaglandin G/H synthase 2	PTGS2
CLARINEX-D.12.HOUR.DESLORATADINE	Confirmed	111111	0.913	Muscarinic acetylcholine receptor M2	CHRM2
AZOPT.BRINZOLAMIDE	Confirmed	111111	0.856	Carbonic anhydrase 4	CA4
ASTRAMORPH.PF.MORPHINE.SULFATE	Confirmed	111111	0.812	Kappa-type opioid receptor	OPRK1
AMOXAPINE.AMOXAPINE	Confirmed	111111	0.842	Sodium-dependent serotonin transporter	SLC6A4
REVATIO.SILDENAFIL.CITRATE	Confirmed	111111	0.899	Rod cGMP-specific 3',5'-cyclic phosphodiesterase	_S0032
VENTAVIS.ILOPROST	Confirmed	111111	0.713	Prostaglandin E2 receptor EP3 subtype	PTGER3
QUTENZA.CAPSAICIN	Confirmed	111111	0.689	Transient receptor potential cation channel subfamily V member 1	TRPV1
ALPHAGAN.BRIMONIDINE.TARTRATE	Confirmed	111111	0.94	Alpha-2C adrenergic receptor	ADRA2C
LEVOPROME.LEVOMEPROMAZINE	New	111111	0.913	Alpha-1D adrenergic receptor	ADRA1D
TEMARIL.TRIMEPRAZINE.TARTRATE	New	111111	0.913	D(3) dopamine receptor	DRD3
TEMARIL.TRIMEPRAZINE.TARTRATE	New	111111	0.842	Sodium-dependent serotonin transporter	SLC6A4
AMEN.MEDROXYPROGESTERONE.ACETATE	New	111111	0.856	3-oxo-5-alpha-steroid 4-dehydrogenase 2	SRD5A2
AMOXAPINE.AMOXAPINE	Confirmed	111111	0.94	D(4) dopamine receptor	DRD4
HYTRIN.TERAZOSIN.HYDROCHLORIDE	Confirmed	111111	0.812	Alpha-2B adrenergic receptor	ADRA2B
VESPRIN.TRIFLUPROMAZINE	New	111111	0.913	Muscarinic acetylcholine receptor M3	CHRM3
SURMONTIL.TRIMIPRAMINE.MALEATE	New	111111	0.913	Muscarinic acetylcholine receptor M4	CHRM4
TEMARIL.TRIMEPRAZINE.TARTRATE	New	111111	0.913	Muscarinic acetylcholine receptor M4	CHRM4
VESPRIN.TRIFLUPROMAZINE	New	111111	0.913	Muscarinic acetylcholine receptor M4	CHRM4
CLOZAPINE.CLOZAPINE#2	Confirmed	111111	0.913	Alpha-2C adrenergic receptor	ADRA2C
CELEBREX.CELECOXIB	Confirmed	111111	0.856	Carbonic anhydrase 2	CA2
NEXAVAR.SORAFENIB.TOSYLATE	Confirmed	111111	0.856	Vascular endothelial growth factor receptor 1	FLT1
ASTRAMORPH.PF.MORPHINE.SULFATE	Confirmed	111111	0.812	Delta-type opioid receptor	OPRD1
XELJANZ.TOFACITINIB.CITRATE	Confirmed	111111	0.899	Tyrosine-protein kinase JAK2	JAK2
NEUPRO.ROTIGOTINE	Confirmed	111111	0.913	D(4) dopamine receptor	DRD4
NEXAVAR.SORAFENIB.TOSYLATE	Confirmed	111111	0.856	Serine/threonine-protein kinase B-raf	BRAF
MELLARIL-S.THIORIDAZINE	Confirmed	111111	0.913	5-hydroxytryptamine receptor 2C	HTR2C
ABSTRAL.FENTANYL.CITRATE	Confirmed	111111	0.913	Delta-type opioid receptor	OPRD1
CLOZAPINE.CLOZAPINE#2	Confirmed	111111	0.913	Muscarinic acetylcholine receptor M2	CHRM2
BELEODAQ.BELINOSTAT	Confirmed	111111	0.856	Histone deacetylase 7	HDAC7
METOPIRONE.METYRAPONE	Confirmed	111111	0.752	Cytochrome P450 11B2, mitochondrial	CYP11B2
ADASUVE.LOXAPINE	Confirmed	111111	0.94	5-hydroxytryptamine receptor 7	HTR7
DARANIDE.DICHLORPHENAMIDE	Confirmed	111111	0.711	Astrosclerin-3	A6YCJ1
FUROSEMIDE.FUROSEMIDE	Confirmed	111111	0.899	Carbonic anhydrase 1	CA1
METHAZOLAMIDE.METHAZOLAMIDE	Confirmed	111111	0.856	Carbonic anhydrase 4	CA4
FINASTERIDE.FINASTERIDE	Confirmed	111111	0.856	3-oxo-5-alpha-steroid 4-dehydrogenase 1	SRD5A1
SURMONTIL.TRIMIPRAMINE.MALEATE	New	111111	0.913	Muscarinic acetylcholine receptor M5	CHRM5
LEVOPROME.LEVOMEPROMAZINE	New	111111	0.913	Alpha-1B adrenergic receptor	ADRA1B
LEVOPROME.LEVOMEPROMAZINE	New	111111	0.842	Sodium-dependent serotonin transporter	SLC6A4
NEUPRO.ROTIGOTINE	New	111111	0.913	ALPHA1-ADRENOCEPTOR	_F0015
VESPRIN.TRIFLUPROMAZINE	New	111111	0.913	Muscarinic acetylcholine receptor M5	CHRM5
LEVOPROME.LEVOMEPROMAZINE	New	111111	0.913	5-HT2 RECEPTOR	_F0003
DIUCARDIN.HYDROFLUMETHIAZIDE	New	111111	0.856	Alpha carbonic anhydrase 8	ACA8
ALAWAY.KETOTIFEN.FUMARATE	New	111111	0.842	5-hydroxytryptamine receptor 3B	HTR3B
BELVIQ.LORCASERIN.HYDROCHLORIDE	New	111111	0.913	Alpha-2A adrenergic receptor	ADRA2A
SAMSCA.TOLVAPTAN	Confirmed	111111	0.812	Vasopressin V1a receptor	AVPR1A
VESPRIN.TRIFLUPROMAZINE	New	111111	0.913	Alpha-1D adrenergic receptor	ADRA1D
FARESTON.TOREMIFENE.CITRATE	New	111111	0.916	Estrogen receptor	ESR1
TEMARIL.TRIMEPRAZINE.TARTRATE	New	111111	0.913	5-hydroxytryptamine receptor 2C	HTR2C
ADENOCARD.ADENOSINE	Confirmed	111111	0.812	Adenosine receptor A2a	ADORA2A
SURMONTIL.TRIMIPRAMINE.MALEATE	New	111111	0.913	Muscarinic acetylcholine receptor M3	CHRM3
HYDROMOX.QUINETHAZONE	New	111111	0.856	Alpha carbonic anhydrase 8	ACA8
TEMARIL.TRIMEPRAZINE.TARTRATE	New	111111	0.913	5-hydroxytryptamine receptor 7	HTR7
ACETAZOLAMIDE.ACETAZOLAMIDE	Confirmed	111111	0.856	Carbonic anhydrase 4	CA4
FUROSEMIDE.FUROSEMIDE	Confirmed	111111	0.899	Carbonic anhydrase 2	CA2
COMPAZINE.PROCHLORPERAZINE	Confirmed	111111	0.94	Alpha-1B adrenergic receptor	ADRA1B
CLOZAPINE.CLOZAPINE#2	Confirmed	111111	0.913	Alpha-2B adrenergic receptor	ADRA2B
GLEEVEC.IMATINIB.MESYLATE	Confirmed	111111	0.711	Platelet-derived growth factor receptor alpha	PDGFRA
ADENOCARD.ADENOSINE	Confirmed	111111	0.812	Adenosine receptor A2b	ADORA2B
CAPRELSA.VANDETANIB	Confirmed	111111	0.711	Proto-oncogene tyrosine-protein kinase Src	SRC
VOTRIENT.PAZOPANIB.HYDROCHLORIDE	Confirmed	111111	0.899	Platelet-derived growth factor receptor alpha	PDGFRA
CLOZAPINE.CLOZAPINE#2	Confirmed	111111	0.913	Alpha-2A adrenergic receptor	ADRA2A
MELLARIL-S.THIORIDAZINE	Confirmed	111111	0.913	5-hydroxytryptamine receptor 2B	HTR2B
ADRENACLICK.EPINEPHRINE#2	Confirmed	111111	0.713	Beta-3 adrenergic receptor	ADRB3
HALDOL.HALOPERIDOL	Confirmed	111111	0.812	D(1A) dopamine receptor	DRD1
MELLARIL-S.THIORIDAZINE	Confirmed	111111	0.913	5-hydroxytryptamine receptor 7	HTR7
OPTIMINE.AZATADINE.MALEATE	Confirmed	111111	0.913	Muscarinic acetylcholine receptor M2	CHRM2
SERENTIL.MESORIDAZINE.BESYLATE	Confirmed	111111	0.913	5-hydroxytryptamine receptor 7	HTR7
ATRALIN.TRETINOIN	Confirmed	111111	0.819	RETINOID X RECEPTOR	_F0165
ANDROID-F.FLUOXYMESTERONE	Confirmed	111111	0.916	Progesterone receptor	PGR
PANRETIN.ALITRETINOIN	Confirmed	111111	0.819	RETINOID X RECEPTOR	_F0165
ATOMOXETINE.ATOMOXETINE	Confirmed	111111	0.842	Sodium-dependent serotonin transporter	SLC6A4
DUTOPROL.METOPROLOL.SUCCINATE	Confirmed	111111	0.913	Beta-1 adrenergic receptor	ADRB1
COMPAZINE.PROCHLORPERAZINE	Confirmed	111111	0.913	D(1A) dopamine receptor	DRD1
TEMARIL.TRIMEPRAZINE.TARTRATE	New	111111	0.913	Muscarinic acetylcholine receptor M3	CHRM3
ALAWAY.KETOTIFEN.FUMARATE	New	111111	0.913	D(4) dopamine receptor	DRD4
SURMONTIL.TRIMIPRAMINE.MALEATE	New	111111	0.913	Muscarinic acetylcholine receptor M2	CHRM2
DARANIDE.DICHLORPHENAMIDE	Confirmed	111111	0.711	Carbonic anhydrase 6	CA6
HYDROMOX.QUINETHAZONE	New	111111	0.856	Carbonic anhydrase 13	CA13
HYDROMOX.QUINETHAZONE	New	111111	0.856	Carbonic anhydrase 5B, mitochondrial	CA5B
ADASUVE.LOXAPINE	Confirmed	111111	0.812	Alpha-2C adrenergic receptor	ADRA2C
OPTIMINE.AZATADINE.MALEATE	New	111111	0.842	5-hydroxytryptamine receptor 3A	HTR3A
BELVIQ.LORCASERIN.HYDROCHLORIDE	New	111111	0.913	Alpha-2B adrenergic receptor	ADRA2B
BELVIQ.LORCASERIN.HYDROCHLORIDE	New	111111	0.913	Alpha-2C adrenergic receptor	ADRA2C
COMPAZINE.PROCHLORPERAZINE	Confirmed	111111	0.913	5-hydroxytryptamine receptor 2C	HTR2C
ALAWAY.KETOTIFEN.FUMARATE	New	111111	0.842	5-hydroxytryptamine receptor 3A	HTR3A
TEMARIL.TRIMEPRAZINE.TARTRATE	New	111111	0.842	Sodium-dependent noradrenaline transporter	SLC6A2
VESPRIN.TRIFLUPROMAZINE	New	111111	0.913	D(4) dopamine receptor	DRD4
LEVOPROME.LEVOMEPROMAZINE	New	111111	0.913	5-hydroxytryptamine receptor 7	HTR7
HYDROMOX.QUINETHAZONE	New	111111	0.842	Beta carbonic anhydrase 6, mitochondrial	BCA6
LEVOPROME.LEVOMEPROMAZINE	New	111111	0.913	Muscarinic acetylcholine receptor M3	CHRM3
ABSTRAL.FENTANYL.CITRATE	Confirmed	111111	0.913	Kappa-type opioid receptor	OPRK1
AMOXAPINE.AMOXAPINE	Confirmed	111111	0.913	Alpha-1B adrenergic receptor	ADRA1B
COMPAZINE.PROCHLORPERAZINE	Confirmed	111111	0.913	5-hydroxytryptamine receptor 2B	HTR2B
VOTRIENT.PAZOPANIB.HYDROCHLORIDE	Confirmed	111111	0.711	Serine/threonine-protein kinase 10	STK10
JAKAFI.RUXOLITINIB.PHOSPHATE	Confirmed	111111	0.856	Tyrosine-protein kinase JAK3	JAK3
CARDRASE.ETHOXZOLAMIDE	Confirmed	111111	0.856	Carbonic anhydrase 1	CA1
BRISDELLE.PAROXETINE.MESYLATE	Confirmed	111111	0.842	Sodium-dependent noradrenaline transporter	SLC6A2
BEXTRA.VALDECOXIB	Confirmed	111111	0.856	Carbonic anhydrase 5B, mitochondrial	CA5B
SERENTIL.MESORIDAZINE.BESYLATE	Confirmed	111111	0.913	Muscarinic acetylcholine receptor M3	CHRM3
DAYTRANA.METHYLPHENIDATE	Confirmed	111111	0.842	Sodium-dependent dopamine transporter	SLC6A3
ACOVA.ARGATROBAN	Confirmed	111111	0.856	Prothrombin	F2
CELEBREX.CELECOXIB	Confirmed	111111	0.711	Carbonic anhydrase 6	CA6
CELEBREX.CELECOXIB	Confirmed	111111	0.711	Carbonic anhydrase 5B, mitochondrial	CA5B
DARANIDE.DICHLORPHENAMIDE	Confirmed	111111	0.711	Carbonic anhydrase 15	Ca15
ACETAZOLAMIDE.ACETAZOLAMIDE	Confirmed	111111	0.856	Carbonic anhydrase 5B, mitochondrial	CA5B
CLOZAPINE.CLOZAPINE	Confirmed	111111	0.842	5-hydroxytryptamine receptor 3A	HTR3A
CELEBREX.CELECOXIB	Confirmed	111111	0.711	Carbonic anhydrase 13	CA13
TARACTAN.CHLORPROTHIXENE	Confirmed	111111	0.842	Sodium-dependent noradrenaline transporter	SLC6A2
GLEEVEC.IMATINIB.MESYLATE	Confirmed	111111	0.856	Tyrosine-protein kinase ABL1	ABL1
ACETAZOLAMIDE.ACETAZOLAMIDE	Confirmed	111111	0.856	Carbonic anhydrase 5A, mitochondrial	CA5A
GLEEVEC.IMATINIB.MESYLATE	Confirmed	111111	0.711	Platelet-derived growth factor receptor beta	PDGFRB
TARACTAN.CHLORPROTHIXENE#2	Confirmed	111111	0.842	Sodium-dependent noradrenaline transporter	SLC6A2
LEVOPROME.LEVOMEPROMAZINE	New	111111	0.913	5-hydroxytryptamine receptor 4	HTR4
OPTIMINE.AZATADINE.MALEATE	New	111111	0.913	5-hydroxytryptamine receptor 2C	HTR2C
COMPAZINE.PROCHLORPERAZINE	New	111111	0.913	5-HT2 RECEPTOR	_F0003
SURMONTIL.TRIMIPRAMINE.MALEATE	New	111111	0.913	5-hydroxytryptamine receptor 1F	HTR1F
LEVOPROME.LEVOMEPROMAZINE	New	111111	0.842	Sodium-dependent noradrenaline transporter	SLC6A2
TEMARIL.TRIMEPRAZINE.TARTRATE	New	111111	0.913	Alpha-2B adrenergic receptor	ADRA2B
AMEN.MEDROXYPROGESTERONE.ACETATE	New	111111	0.856	3-oxo-5-alpha-steroid 4-dehydrogenase 1	SRD5A1
SURMONTIL.TRIMIPRAMINE.MALEATE	New	111111	0.913	5-hydroxytryptamine receptor 7	HTR7
LEVOPROME.LEVOMEPROMAZINE	New	111111	0.913	D(4) dopamine receptor	DRD4
TARACTAN.CHLORPROTHIXENE	New	111111	0.913	Alpha-2B adrenergic receptor	ADRA2B
TARACTAN.CHLORPROTHIXENE#2	New	111111	0.913	Alpha-1A adrenergic receptor	ADRA1A
ADASUVE.LOXAPINE	New	111111	0.913	5-HT2 RECEPTOR	_F0003
FANAPT.ILOPERIDONE	Confirmed	111111	0.913	5-hydroxytryptamine receptor 1A	HTR1A
ABSTRAL.FENTANYL.CITRATE	New	111111	0.913	5-hydroxytryptamine receptor 1A	HTR1A
TEMARIL.TRIMEPRAZINE.TARTRATE	New	111111	0.913	Alpha-1A adrenergic receptor	ADRA1A
TARACTAN.CHLORPROTHIXENE	New	111111	0.913	Alpha-1A adrenergic receptor	ADRA1A
TARACTAN.CHLORPROTHIXENE#2	New	111111	0.913	Alpha-2B adrenergic receptor	ADRA2B
HYDROMOX.QUINETHAZONE	New	111111	0.856	Carbonic anhydrase 6	CA6
ALPHAGAN.BRIMONIDINE.TARTRATE	Confirmed	111111	0.94	Alpha-2B adrenergic receptor	ADRA2B
HALDOL.HALOPERIDOL	Confirmed	111111	0.913	5-HT2 RECEPTOR	_F0003
RAPAFLO.SILODOSIN	Confirmed	111111	0.812	Alpha-1B adrenergic receptor	ADRA1B
ADASUVE.LOXAPINE	Confirmed	111111	0.913	Muscarinic acetylcholine receptor M1	CHRM1
ADASUVE.LOXAPINE	Confirmed	111111	0.913	Alpha-2B adrenergic receptor	ADRA2B
BEXTRA.VALDECOXIB	Confirmed	111111	0.856	Carbonic anhydrase 14	CA14
DESYREL.TRAZODONE.HYDROCHLORIDE	Confirmed	111111	0.913	Alpha-1B adrenergic receptor	ADRA1B
OPTIMINE.AZATADINE.MALEATE	Confirmed	111111	0.913	Muscarinic acetylcholine receptor M1	CHRM1
INDOCIN.INDOMETHACIN	Confirmed	111111	0.711	Prostaglandin G/H synthase 1	PTGS1
VOTRIENT.PAZOPANIB.HYDROCHLORIDE	Confirmed	111111	0.711	Discoidin domain-containing receptor 2	DDR2
ACETAZOLAMIDE.ACETAZOLAMIDE	Confirmed	111111	0.856	Carbonic anhydrase 9	CA9
INDAPAMIDE.INDAPAMIDE	Confirmed	111111	0.899	Carbonic anhydrase 12	CA12
DUTOPROL.METOPROLOL.SUCCINATE#3	Confirmed	111111	0.913	Beta-1 adrenergic receptor	ADRB1
GEODON.ZIPRASIDONE.HYDROCHLORIDE	Confirmed	111111	0.812	Alpha-2C adrenergic receptor	ADRA2C
BUSPAR.BUSPIRONE.HYDROCHLORIDE	Confirmed	111111	0.812	D(4) dopamine receptor	DRD4
NEXAVAR.SORAFENIB.TOSYLATE	Confirmed	111111	0.856	Mast/stem cell growth factor receptor Kit	KIT
DARANIDE.DICHLORPHENAMIDE	Confirmed	111111	0.856	Carbonic anhydrase	NCE103
TARACTAN.CHLORPROTHIXENE#2	New	111111	0.842	Sodium-dependent serotonin transporter	SLC6A4
TARACTAN.CHLORPROTHIXENE	New	111111	0.913	5-hydroxytryptamine receptor 4	HTR4
ANDRODERM.TESTOSTERONE#2	New	111111	0.856	STEROID 5-ALPHA-REDUCTASE	_F0178
OPTIMINE.AZATADINE.MALEATE	New	111111	0.913	Muscarinic acetylcholine receptor M5	CHRM5
TEMARIL.TRIMEPRAZINE.TARTRATE	New	111111	0.913	5-hydroxytryptamine receptor 4	HTR4
LEVOPROME.LEVOMEPROMAZINE	New	111111	0.842	5-hydroxytryptamine receptor 3B	HTR3B
OPTIMINE.AZATADINE.MALEATE	New	111111	0.913	Muscarinic acetylcholine receptor M4	CHRM4
ALAWAY.KETOTIFEN.FUMARATE	New	111111	0.913	5-hydroxytryptamine receptor 1B	HTR1B
TARACTAN.CHLORPROTHIXENE	New	111111	0.842	Sodium-dependent serotonin transporter	SLC6A4
VESPRIN.TRIFLUPROMAZINE	New	111111	0.913	5-hydroxytryptamine receptor 7	HTR7
ANDRODERM.TESTOSTERONE	New	111111	0.856	STEROID 5-ALPHA-REDUCTASE	_F0178
TARACTAN.CHLORPROTHIXENE#2	New	111111	0.913	5-hydroxytryptamine receptor 4	HTR4
APOKYN.APOMORPHINE.HYDROCHLORIDE	Confirmed	111111	0.713	Alpha-2A adrenergic receptor	ADRA2A
COGNEX.TACRINE.HYDROCHLORIDE	Confirmed	111111	0.856	Acetylcholinesterase	ACHE
OXYPHENBUTAZONE.OXYPHENBUTAZONE	New	111111	0.916	Estrogen receptor beta	ESR2
ALDACTAZIDE.SPIRONOLACTONE	New	111111	0.856	3-oxo-5-alpha-steroid 4-dehydrogenase 2	SRD5A2
NEXAVAR.SORAFENIB.TOSYLATE	New	111111	0.856	EPHRIN RECEPTOR	_F0067
ADAPALENE.ADAPALENE	Confirmed	111111	0.916	Retinoic acid receptor gamma	RARG
DESYREL.TRAZODONE.HYDROCHLORIDE	Confirmed	111111	0.913	5-hydroxytryptamine receptor 1A	HTR1A
DESYREL.TRAZODONE.HYDROCHLORIDE	Confirmed	111111	0.913	Alpha-1A adrenergic receptor	ADRA1A
METAHYDRIN.TRICHLORMETHIAZIDE	Confirmed	111111	0.856	Carbonic anhydrase 5B, mitochondrial	CA5B
CLOZAPINE.CLOZAPINE#2	Confirmed	111111	0.889	5-hydroxytryptamine receptor 3B	HTR3B
XELJANZ.TOFACITINIB.CITRATE	Confirmed	111111	0.856	Non-receptor tyrosine-protein kinase TYK2	TYK2
CLOZAPINE.CLOZAPINE	Confirmed	111111	0.812	Muscarinic acetylcholine receptor M2	CHRM2
ADASUVE.LOXAPINE	Confirmed	111111	0.913	Muscarinic acetylcholine receptor M5	CHRM5
SURMONTIL.TRIMIPRAMINE.MALEATE	Confirmed	111111	0.889	Sodium-dependent serotonin transporter	SLC6A4
DROPERIDOL.DROPERIDOL	Confirmed	111111	0.812	Alpha-2B adrenergic receptor	ADRA2B
HABITROL.NICOTINE	Confirmed	111111	0.842	Neuronal acetylcholine receptor	_S0020
ADASUVE.LOXAPINE	Confirmed	111111	0.812	Alpha-2A adrenergic receptor	ADRA2A
ABILIFY.ARIPIPRAZOLE	Confirmed	111111	0.913	D(4) dopamine receptor	DRD4
TEMARIL.TRIMEPRAZINE.TARTRATE	New	111111	0.913	D(4) dopamine receptor	DRD4
SURMONTIL.TRIMIPRAMINE.MALEATE	New	111111	0.913	5-hydroxytryptamine receptor 2B	HTR2B
ORAP.PIMOZIDE	Confirmed	111111	0.94	5-hydroxytryptamine receptor 1A	HTR1A
SURMONTIL.TRIMIPRAMINE.MALEATE	New	111111	0.913	Alpha-1D adrenergic receptor	ADRA1D
HYDROMOX.QUINETHAZONE	New	111111	0.856	Carbonic anhydrase 5A, mitochondrial	CA5A
TARACTAN.CHLORPROTHIXENE#2	New	111111	0.913	5-hydroxytryptamine receptor 1D	HTR1D
TEMARIL.TRIMEPRAZINE.TARTRATE	New	111111	0.842	5-hydroxytryptamine receptor 3B	HTR3B
TEMARIL.TRIMEPRAZINE.TARTRATE	New	111111	0.913	5-hydroxytryptamine receptor 5A	HTR5A
VESPRIN.TRIFLUPROMAZINE	New	111111	0.913	Alpha-1B adrenergic receptor	ADRA1B
CLOZAPINE.CLOZAPINE#2	Confirmed	111111	0.842	5-hydroxytryptamine receptor 3A	HTR3A
SURMONTIL.TRIMIPRAMINE.MALEATE	New	111111	0.913	Alpha-1B adrenergic receptor	ADRA1B
TARACTAN.CHLORPROTHIXENE	New	111111	0.913	5-hydroxytryptamine receptor 1D	HTR1D
VESPRIN.TRIFLUPROMAZINE	New	111111	0.913	5-hydroxytryptamine receptor 2C	HTR2C
AMOXAPINE.AMOXAPINE	New	111111	0.913	5-hydroxytryptamine receptor 1F	HTR1F
CARVEDILOL.CARVEDILOL	Confirmed	111111	0.889	Sodium-dependent serotonin transporter	SLC6A4
NOLVADEX.TAMOXIFEN.CITRATE	Confirmed	111111	0.916	Estrogen receptor	ESR1
CAPRELSA.VANDETANIB	Confirmed	111111	0.711	Vascular endothelial growth factor receptor 1	FLT1
CLARINEX-D.12.HOUR.DESLORATADINE	Confirmed	111111	0.689	Sodium-dependent serotonin transporter	SLC6A4
IRESSA.GEFITINIB	Confirmed	111111	0.689	Receptor tyrosine-protein kinase erbB-4	ERBB4
EXTINA.KETOCONAZOLE	Confirmed	111111	0.752	Cytochrome P450 11B1, mitochondrial	CYP11B1
BUNAVAIL.NALOXONE.HYDROCHLORIDE	Confirmed	111111	0.913	Delta-type opioid receptor	OPRD1
ADRENACLICK.EPINEPHRINE	Confirmed	111111	0.713	Alpha-1D adrenergic receptor	ADRA1D
GLEEVEC.IMATINIB.MESYLATE	Confirmed	111111	0.856	Macrophage colony-stimulating factor 1 receptor	CSF1R
CLOZAPINE.CLOZAPINE#2	Confirmed	111111	0.913	D(1A) dopamine receptor	DRD1
DROPERIDOL.DROPERIDOL	Confirmed	111111	0.913	5-hydroxytryptamine receptor 1A	HTR1A
EXTINA.KETOCONAZOLE#2	Confirmed	111111	0.752	Cytochrome P450 11B1, mitochondrial	CYP11B1
TRACLEER.BOSENTAN	Confirmed	111111	0.812	Endothelin B receptor	EDNRB
CALAN.SR.VERAPAMIL.HYDROCHLORIDE	Confirmed	111111	0.812	D(3) dopamine receptor	DRD3
BUSPAR.BUSPIRONE.HYDROCHLORIDE	Confirmed	111111	0.812	D(2) dopamine receptor	DRD2
BUNAVAIL.NALOXONE.HYDROCHLORIDE	Confirmed	111111	0.94	Kappa-type opioid receptor	OPRK1
IRESSA.GEFITINIB	Confirmed	111111	0.711	Receptor tyrosine-protein kinase erbB-3	ERBB3
GLEEVEC.IMATINIB.MESYLATE	Confirmed	111111	0.711	Mast/stem cell growth factor receptor Kit	KIT
ATACAND.CANDESARTAN.CILEXETIL	Confirmed	111111	0.713	Type-1 angiotensin II receptor	AGTR1
DESYREL.TRAZODONE.HYDROCHLORIDE	Confirmed	111111	0.913	Alpha-1D adrenergic receptor	ADRA1D
SURMONTIL.TRIMIPRAMINE.MALEATE	New	111111	0.913	5-hydroxytryptamine receptor 1D	HTR1D
TARACTAN.CHLORPROTHIXENE#2	New	111111	0.913	5-hydroxytryptamine receptor 1B	HTR1B
LEVOPROME.LEVOMEPROMAZINE	New	111111	0.913	Alpha-1A adrenergic receptor	ADRA1A
TARACTAN.CHLORPROTHIXENE	New	111111	0.842	5-hydroxytryptamine receptor 3B	HTR3B
OPTIMINE.AZATADINE.MALEATE	New	111111	0.913	Muscarinic acetylcholine receptor M3	CHRM3
ABSTRAL.FENTANYL.CITRATE	New	111111	0.913	Alpha-1A adrenergic receptor	ADRA1A
ADVIL.PM.DIPHENHYDRAMINE.CITRATE	New	111111	0.842	Sodium-dependent serotonin transporter	SLC6A4
MELLARIL-S.THIORIDAZINE	Confirmed	111111	0.812	Alpha-2A adrenergic receptor	ADRA2A
TARACTAN.CHLORPROTHIXENE#2	New	111111	0.842	5-hydroxytryptamine receptor 3B	HTR3B
TARACTAN.CHLORPROTHIXENE	New	111111	0.913	5-hydroxytryptamine receptor 1B	HTR1B
SURMONTIL.TRIMIPRAMINE.MALEATE	New	111111	0.842	5-hydroxytryptamine receptor 3A	HTR3A
TEMARIL.TRIMEPRAZINE.TARTRATE	New	111111	0.913	5-hydroxytryptamine receptor 2B	HTR2B
ATOMOXETINE.ATOMOXETINE	Confirmed	111111	0.842	Sodium-dependent noradrenaline transporter	SLC6A2
INDAPAMIDE.INDAPAMIDE	Confirmed	111111	0.856	Carbonic anhydrase 4	CA4
MINIPRESS.PRAZOSIN.HYDROCHLORIDE	Confirmed	111111	0.812	Alpha-2C adrenergic receptor	ADRA2C
AMOXAPINE.AMOXAPINE	Confirmed	111111	0.913	Alpha-1D adrenergic receptor	ADRA1D
AMOXAPINE.AMOXAPINE	Confirmed	111111	0.812	5-hydroxytryptamine receptor 1A	HTR1A
DESYREL.TRAZODONE.HYDROCHLORIDE	Confirmed	111111	0.812	5-hydroxytryptamine receptor 2C	HTR2C
ADASUVE.LOXAPINE	Confirmed	111111	0.913	Muscarinic acetylcholine receptor M3	CHRM3
LEVITRA.VARDENAFIL.HYDROCHLORIDE	Confirmed	111111	0.711	Calcium/calmodulin-dependent 3',5'-cyclic nucleotide phosphodiesterase 1A	PDE1A
AMOXAPINE.AMOXAPINE	Confirmed	111111	0.913	Alpha-1A adrenergic receptor	ADRA1A
BEXTRA.VALDECOXIB	Confirmed	111111	0.856	Carbonic anhydrase 2	CA2
DARANIDE.DICHLORPHENAMIDE	Confirmed	111111	0.856	Carbonic anhydrase 2	CA2
VICTRELIS.BOCEPREVIR	Confirmed	111111	0.856	Cathepsin L1	CTSL
PROFENAL.SUPROFEN	Confirmed	111111	0.711	Prostaglandin G/H synthase 1	PTGS1
ALAWAY.KETOTIFEN.FUMARATE	Confirmed	111111	0.913	Muscarinic acetylcholine receptor M1	CHRM1
ANSAID.FLURBIPROFEN	Confirmed	111111	0.711	Prostaglandin G/H synthase 1	PTGS1
ALAWAY.KETOTIFEN.FUMARATE	Confirmed	111111	0.913	Muscarinic acetylcholine receptor M2	CHRM2
VESPRIN.TRIFLUPROMAZINE	New	111111	0.913	Alpha-1A adrenergic receptor	ADRA1A
TARACTAN.CHLORPROTHIXENE#2	New	111111	0.913	5-hydroxytryptamine receptor 1F	HTR1F
ALAWAY.KETOTIFEN.FUMARATE	New	111111	0.913	5-hydroxytryptamine receptor 1D	HTR1D
LEVOPROME.LEVOMEPROMAZINE	New	111111	0.913	Muscarinic acetylcholine receptor M2	CHRM2
ABSTRAL.FENTANYL.CITRATE	New	111111	0.913	5-hydroxytryptamine receptor 2C	HTR2C
FANAPT.ILOPERIDONE	New	111111	0.913	Alpha-1D adrenergic receptor	ADRA1D
AMOXAPINE.AMOXAPINE	New	111111	0.913	5-hydroxytryptamine receptor 1B	HTR1B
NEUPRO.ROTIGOTINE	New	111111	0.913	5-HT2 RECEPTOR	_F0003
TARACTAN.CHLORPROTHIXENE#2	New	111111	0.913	5-hydroxytryptamine receptor 5A	HTR5A
SERENTIL.MESORIDAZINE.BESYLATE	New	111111	0.842	Sodium-dependent serotonin transporter	SLC6A4
MINIPRESS.PRAZOSIN.HYDROCHLORIDE	Confirmed	111111	0.812	Alpha-2B adrenergic receptor	ADRA2B
TARACTAN.CHLORPROTHIXENE	New	111111	0.913	5-hydroxytryptamine receptor 1F	HTR1F
ADRENACLICK.EPINEPHRINE	Confirmed	111111	0.913	Alpha-2A adrenergic receptor	ADRA2A
OPTIMINE.AZATADINE.MALEATE	New	111111	0.842	Sodium-dependent serotonin transporter	SLC6A4
SURMONTIL.TRIMIPRAMINE.MALEATE	New	111111	0.913	Muscarinic acetylcholine receptor M1	CHRM1
GEODON.ZIPRASIDONE.HYDROCHLORIDE	Confirmed	111111	0.812	Alpha-2A adrenergic receptor	ADRA2A
SURMONTIL.TRIMIPRAMINE.MALEATE	New	111111	0.913	Alpha-2B adrenergic receptor	ADRA2B
CONZIP.TRAMADOL.HYDROCHLORIDE	New	111111	0.842	Sodium-dependent dopamine transporter	SLC6A3
VOTRIENT.PAZOPANIB.HYDROCHLORIDE	Confirmed	111111	0.711	Fibroblast growth factor receptor 2	FGFR2
DIUCARDIN.HYDROFLUMETHIAZIDE	New	111111	0.842	Beta carbonic anhydrase 6, mitochondrial	BCA6
TARACTAN.CHLORPROTHIXENE	New	111111	0.913	5-hydroxytryptamine receptor 5A	HTR5A
CAPRELSA.VANDETANIB	Confirmed	111111	0.856	Vascular endothelial growth factor receptor 3	FLT4
VOTRIENT.PAZOPANIB.HYDROCHLORIDE	Confirmed	111111	0.711	Fibroblast growth factor receptor 1	FGFR1
LEVITRA.VARDENAFIL.HYDROCHLORIDE	Confirmed	111111	0.711	Calcium/calmodulin-dependent 3',5'-cyclic nucleotide phosphodiesterase 1C	PDE1C
ALAWAY.KETOTIFEN.FUMARATE	Confirmed	111111	0.913	Muscarinic acetylcholine receptor M5	CHRM5
HYTRIN.TERAZOSIN.HYDROCHLORIDE	Confirmed	111111	0.812	Alpha-2C adrenergic receptor	ADRA2C
ADASUVE.LOXAPINE	Confirmed	111111	0.889	5-hydroxytryptamine receptor 3A	HTR3A
VOTRIENT.PAZOPANIB.HYDROCHLORIDE	Confirmed	111111	0.711	Proto-oncogene tyrosine-protein kinase receptor Ret	RET
CLOZAPINE.CLOZAPINE	Confirmed	111111	0.913	D(1A) dopamine receptor	DRD1
LEVITRA.VARDENAFIL.HYDROCHLORIDE	Confirmed	111111	0.711	Calcium/calmodulin-dependent 3',5'-cyclic nucleotide phosphodiesterase 1B	PDE1B
AMOXAPINE.AMOXAPINE	Confirmed	111111	0.913	D(1A) dopamine receptor	DRD1
AVC.SULFANILAMIDE	Confirmed	111111	0.856	Carbonic anhydrase 9	CA9
MELLARIL-S.THIORIDAZINE	Confirmed	111111	0.752	Cytochrome P450 2D6	CYP2D6
DARAPRIM.PYRIMETHAMINE	Confirmed	111111	0.856	Dihydrofolate reductase	DHFR
AMOXAPINE.AMOXAPINE	Confirmed	111111	0.913	Muscarinic acetylcholine receptor M1	CHRM1
DIUCARDIN.HYDROFLUMETHIAZIDE	Confirmed	111111	0.856	Carbonic anhydrase 12	CA12
CALAN.SR.VERAPAMIL.HYDROCHLORIDE	Confirmed	111111	0.913	5-hydroxytryptamine receptor 2C	HTR2C
CLOZAPINE.CLOZAPINE	Confirmed	111111	0.913	D(3) dopamine receptor	DRD3
AMOXAPINE.AMOXAPINE	Confirmed	111111	0.94	5-hydroxytryptamine receptor 7	HTR7
REVATIO.SILDENAFIL.CITRATE	Confirmed	111111	0.711	Calcium/calmodulin-dependent 3',5'-cyclic nucleotide phosphodiesterase 1C	PDE1C
ATRALIN.TRETINOIN	Confirmed	111111	0.819	Retinoic acid receptor RXR-gamma	RXRG
METAHYDRIN.TRICHLORMETHIAZIDE	Confirmed	111111	0.856	Carbonic anhydrase 12	CA12
TARACTAN.CHLORPROTHIXENE#2	Confirmed	111111	0.94	Muscarinic acetylcholine receptor M1	CHRM1
TARACTAN.CHLORPROTHIXENE#2	Confirmed	111111	0.913	Muscarinic acetylcholine receptor M5	CHRM5
LEVOPROME.LEVOMEPROMAZINE	New	111111	0.913	D(1A) dopamine receptor	DRD1
ADASUVE.LOXAPINE	New	111111	0.913	5-hydroxytryptamine receptor 1F	HTR1F
FANAPT.ILOPERIDONE	New	111111	0.913	Alpha-1B adrenergic receptor	ADRA1B
DESYREL.TRAZODONE.HYDROCHLORIDE	Confirmed	111111	0.812	Alpha-2C adrenergic receptor	ADRA2C
RISPERDAL.CONSTA.RISPERIDONE	Confirmed	111111	0.913	5-hydroxytryptamine receptor 1A	HTR1A
CORLOPAM.FENOLDOPAM.MESYLATE	Confirmed	111111	0.812	D(4) dopamine receptor	DRD4
VESPRIN.TRIFLUPROMAZINE	Confirmed	111111	0.913	Alpha-2C adrenergic receptor	ADRA2C
TARACTAN.CHLORPROTHIXENE#2	Confirmed	111111	0.812	Muscarinic acetylcholine receptor M2	CHRM2
DESYREL.TRAZODONE.HYDROCHLORIDE	Confirmed	111111	0.913	5-HT2 RECEPTOR	_F0003
VESPRIN.TRIFLUPROMAZINE	Confirmed	111111	0.812	Alpha-2A adrenergic receptor	ADRA2A
VESPRIN.TRIFLUPROMAZINE	Confirmed	111111	0.713	Muscarinic acetylcholine receptor M2	CHRM2
SURMONTIL.TRIMIPRAMINE.MALEATE	New	111111	0.913	D(3) dopamine receptor	DRD3
OPTIMINE.AZATADINE.MALEATE	New	111111	0.913	D(3) dopamine receptor	DRD3
TARACTAN.CHLORPROTHIXENE	Confirmed	111111	0.913	5-hydroxytryptamine receptor 2B	HTR2B
LEVOPROME.LEVOMEPROMAZINE	Confirmed	111111	0.812	Alpha-2C adrenergic receptor	ADRA2C
SURMONTIL.TRIMIPRAMINE.MALEATE	Confirmed	111111	0.812	D(1A) dopamine receptor	DRD1
LEVOPROME.LEVOMEPROMAZINE	New	111111	0.913	5-hydroxytryptamine receptor 5A	HTR5A
EC-NAPROSYN.NAPROXEN	Confirmed	111111	0.711	Prostaglandin G/H synthase 2	PTGS2
SURMONTIL.TRIMIPRAMINE.MALEATE	New	111111	0.913	D(4) dopamine receptor	DRD4
SURMONTIL.TRIMIPRAMINE.MALEATE	New	111111	0.913	5-hydroxytryptamine receptor 1B	HTR1B
TARACTAN.CHLORPROTHIXENE#2	Confirmed	111111	0.913	Muscarinic acetylcholine receptor M3	CHRM3
EC-NAPROSYN.NAPROXEN	Confirmed	111111	0.711	Prostaglandin G/H synthase 1	PTGS1
VESPRIN.TRIFLUPROMAZINE	Confirmed	111111	0.913	Alpha-2B adrenergic receptor	ADRA2B
LEVOPROME.LEVOMEPROMAZINE	Confirmed	111111	0.913	Alpha-2B adrenergic receptor	ADRA2B
SURMONTIL.TRIMIPRAMINE.MALEATE	Confirmed	111111	0.913	Alpha-1A adrenergic receptor	ADRA1A
ZOLMITRIPTAN.ZOLMITRIPTAN	Confirmed	111111	0.913	5-hydroxytryptamine receptor 1D	HTR1D
ZOLMITRIPTAN.ZOLMITRIPTAN	Confirmed	111111	0.913	5-hydroxytryptamine receptor 1B	HTR1B
LEVOPROME.LEVOMEPROMAZINE	Confirmed	111111	0.812	Muscarinic acetylcholine receptor M1	CHRM1
TARACTAN.CHLORPROTHIXENE#2	Confirmed	111111	0.913	Muscarinic acetylcholine receptor M4	CHRM4
TARACTAN.CHLORPROTHIXENE#2	Confirmed	111111	0.913	5-hydroxytryptamine receptor 2B	HTR2B
CODOXY.OXYCODONE.HYDROCHLORIDE	Confirmed	111111	0.94	Mu-type opioid receptor	OPRM1
LEVOPROME.LEVOMEPROMAZINE	Confirmed	111111	0.812	Alpha-2A adrenergic receptor	ADRA2A
ADRENACLICK.EPINEPHRINE	Confirmed	111111	0.713	Alpha-1B adrenergic receptor	ADRA1B
ABSTRAL.FENTANYL.CITRATE	New	111111	0.913	Alpha-1B adrenergic receptor	ADRA1B
DIULO.METOLAZONE	Confirmed	111111	0.856	Carbonic anhydrase 9	CA9
ACCUNEB.ALBUTEROL.SULFATE	Confirmed	111111	0.812	Beta-2 adrenergic receptor	ADRB2
MELLARIL-S.THIORIDAZINE	Confirmed	111111	0.913	Alpha-2B adrenergic receptor	ADRA2B
CODEINE.SULFATE.CODEINE.SULFATE	Confirmed	111111	0.913	Mu-type opioid receptor	OPRM1
BEXTRA.VALDECOXIB	Confirmed	111111	0.856	Carbonic anhydrase	NCE103
CLOZAPINE.CLOZAPINE#2	Confirmed	111111	0.913	D(3) dopamine receptor	DRD3
NOLVADEX.TAMOXIFEN.CITRATE	Confirmed	111111	0.819	Estrogen receptor beta	ESR2
DIUCARDIN.HYDROFLUMETHIAZIDE	Confirmed	111111	0.711	Carbonic anhydrase 14	CA14
CLOZAPINE.CLOZAPINE#2	Confirmed	111111	0.913	5-hydroxytryptamine receptor 1D	HTR1D
BEXTRA.VALDECOXIB	Confirmed	111111	0.711	Delta carbonic anhydrase	ca1
LEVITRA.VARDENAFIL.HYDROCHLORIDE	Confirmed	111111	0.711	PDE3	_F0140
ADASUVE.LOXAPINE	Confirmed	111111	0.812	5-hydroxytryptamine receptor 1B	HTR1B
MEFENAMIC.ACID.MEFENAMIC.ACID	Confirmed	111111	0.899	Aldo-keto reductase family 1 member C3	AKR1C3
TEMARIL.TRIMEPRAZINE.TARTRATE	New	111111	0.812	Muscarinic acetylcholine receptor M2	CHRM2
CLOZAPINE.CLOZAPINE#2	Confirmed	111111	0.842	5-hydroxytryptamine receptor 3D	HTR3D
CLOZAPINE.CLOZAPINE#2	Confirmed	111111	0.842	5-hydroxytryptamine receptor 3C	HTR3C
ANTIVERT.MECLIZINE.HYDROCHLORIDE	New	111111	0.812	Delta-type opioid receptor	OPRD1
TEMARIL.TRIMEPRAZINE.TARTRATE	New	111111	0.812	Muscarinic acetylcholine receptor M1	CHRM1
CLOZAPINE.CLOZAPINE#2	Confirmed	111111	0.842	5-hydroxytryptamine receptor 3E	HTR3E
ACCOLATE.ZAFIRLUKAST	Confirmed	111111	0.94	Cysteinyl leukotriene receptor 2	CYSLTR2
ACCUNEB.ALBUTEROL.SULFATE#2	Confirmed	111111	0.812	Beta-2 adrenergic receptor	ADRB2
CELEBREX.CELECOXIB	Confirmed	111111	0.856	Carbonic anhydrase	NCE103
FUROSEMIDE.FUROSEMIDE	Confirmed	111111	0.899	Carbonic anhydrase 9	CA9
BEXTRA.VALDECOXIB	Confirmed	111111	0.711	Carbonic anhydrase 13	CA13
ACETAZOLAMIDE.ACETAZOLAMIDE	Confirmed	111111	0.856	Carbonic anhydrase 1	CA1
DIUCARDIN.HYDROFLUMETHIAZIDE	Confirmed	111111	0.711	Carbonic anhydrase 5B, mitochondrial	CA5B
ADRENACLICK.EPINEPHRINE#2	Confirmed	111111	0.713	Beta-2 adrenergic receptor	ADRB2
DARANIDE.DICHLORPHENAMIDE	Confirmed	111111	0.711	Delta carbonic anhydrase	ca1
VESPRIN.TRIFLUPROMAZINE	New	111111	0.812	5-hydroxytryptamine receptor 1A	HTR1A
TARACTAN.CHLORPROTHIXENE	New	111111	0.812	5-hydroxytryptamine receptor 1A	HTR1A
LEVOPROME.LEVOMEPROMAZINE	New	111111	0.812	5-hydroxytryptamine receptor 1B	HTR1B
SURMONTIL.TRIMIPRAMINE.MALEATE	New	111111	0.812	Alpha-2C adrenergic receptor	ADRA2C
PREFRIN-A.PYRILAMINE.MALEATE	New	111111	0.689	Sodium-dependent noradrenaline transporter	SLC6A2
TARACTAN.CHLORPROTHIXENE#2	New	111111	0.812	5-hydroxytryptamine receptor 1A	HTR1A
TEMARIL.TRIMEPRAZINE.TARTRATE	New	111111	0.812	D(1A) dopamine receptor	DRD1
REVATIO.SILDENAFIL.CITRATE	Confirmed	111111	0.856	Calcium/calmodulin-dependent 3',5'-cyclic nucleotide phosphodiesterase 1A	PDE1A
CAPRELSA.VANDETANIB	Confirmed	111111	0.899	Ephrin type-B receptor 4	EPHB4
EXELON.RIVASTIGMINE	Confirmed	111111	0.711	Cholinesterase	BCHE
VESPRIN.TRIFLUPROMAZINE	Confirmed	111111	0.913	D(1A) dopamine receptor	DRD1
GLEEVEC.IMATINIB.MESYLATE	Confirmed	111111	0.711	Tyrosine-protein kinase Blk	BLK
MINIPRESS.PRAZOSIN.HYDROCHLORIDE	Confirmed	111111	0.812	Alpha-2A adrenergic receptor	ADRA2A
BRISDELLE.PAROXETINE.MESYLATE	Confirmed	111111	0.842	Sodium-dependent dopamine transporter	SLC6A3
REVATIO.SILDENAFIL.CITRATE	Confirmed	111111	0.711	Calcium/calmodulin-dependent 3',5'-cyclic nucleotide phosphodiesterase 1B	PDE1B
ALAWAY.KETOTIFEN.FUMARATE	Confirmed	111111	0.913	Muscarinic acetylcholine receptor M4	CHRM4
ALDACTAZIDE.SPIRONOLACTONE	Confirmed	111111	0.916	Progesterone receptor	PGR
VOTRIENT.PAZOPANIB.HYDROCHLORIDE	Confirmed	111111	0.856	Receptor-interacting serine/threonine-protein kinase 2	RIPK2
NEXAVAR.SORAFENIB.TOSYLATE	Confirmed	111111	0.711	Tyrosine-protein kinase ABL1	ABL1
ALAWAY.KETOTIFEN.FUMARATE	Confirmed	111111	0.913	D(1A) dopamine receptor	DRD1
HALDOL.HALOPERIDOL	Confirmed	111111	0.812	5-hydroxytryptamine receptor 2C	HTR2C
TARACTAN.CHLORPROTHIXENE#2	New	111111	0.812	Alpha-2A adrenergic receptor	ADRA2A
TEMARIL.TRIMEPRAZINE.TARTRATE	New	111111	0.812	Alpha-2A adrenergic receptor	ADRA2A
VESPRIN.TRIFLUPROMAZINE	New	111111	0.812	5-hydroxytryptamine receptor 1B	HTR1B
IRESSA.GEFITINIB	Confirmed	111111	0.856	Receptor tyrosine-protein kinase erbB-2	ERBB2
TARACTAN.CHLORPROTHIXENE	New	111111	0.812	Alpha-2A adrenergic receptor	ADRA2A
TEMARIL.TRIMEPRAZINE.TARTRATE	New	111111	0.812	5-hydroxytryptamine receptor 1B	HTR1B
OPTIMINE.AZATADINE.MALEATE	New	111111	0.689	Sodium-dependent noradrenaline transporter	SLC6A2
CLOMID.CLOMIPHENE.CITRATE	New	111111	0.819	Estrogen receptor beta	ESR2
AMOXAPINE.AMOXAPINE	Confirmed	111111	0.913	Muscarinic acetylcholine receptor M4	CHRM4
XTAMPZA.ER.OXYCODONE	Confirmed	111111	0.94	Mu-type opioid receptor	OPRM1
VIIBRYD.VILAZODONE.HYDROCHLORIDE	Confirmed	111111	0.913	D(2) dopamine receptor	DRD2
ATRALIN.TRETINOIN	Confirmed	111111	0.722	Retinoic acid receptor RXR-alpha	RXRA
CELEBREX.CELECOXIB	Confirmed	111111	0.856	Carbonic anhydrase 14	CA14
VOTRIENT.PAZOPANIB.HYDROCHLORIDE	Confirmed	111111	0.711	Fibroblast growth factor receptor 3	FGFR3
CLOZAPINE.CLOZAPINE	Confirmed	111111	0.812	5-hydroxytryptamine receptor 1B	HTR1B
CERVIDIL.DINOPROSTONE	Confirmed	111111	0.812	Prostaglandin D2 receptor	PTGDR
VENTAVIS.ILOPROST	Confirmed	111111	0.713	Prostaglandin D2 receptor	PTGDR
AMOXAPINE.AMOXAPINE	Confirmed	111111	0.913	Muscarinic acetylcholine receptor M5	CHRM5
DUTOPROL.METOPROLOL.SUCCINATE	Confirmed	111111	0.812	Beta-2 adrenergic receptor	ADRB2
APOKYN.APOMORPHINE.HYDROCHLORIDE	Confirmed	111111	0.812	D(1A) dopamine receptor	DRD1
VOTRIENT.PAZOPANIB.HYDROCHLORIDE	Confirmed	111111	0.711	Tyrosine-protein kinase FRK	FRK
VOTRIENT.PAZOPANIB.HYDROCHLORIDE	Confirmed	111111	0.856	Aurora kinase C	AURKC
CALAN.SR.VERAPAMIL.HYDROCHLORIDE	Confirmed	111111	0.713	Alpha-2A adrenergic receptor	ADRA2A
MELLARIL-S.THIORIDAZINE	Confirmed	111111	0.689	Sodium-dependent serotonin transporter	SLC6A4
ALAWAY.KETOTIFEN.FUMARATE	Confirmed	111111	0.94	5-hydroxytryptamine receptor 6	HTR6
ABSTRAL.FENTANYL.CITRATE	New	111111	0.812	Alpha-1D adrenergic receptor	ADRA1D
TEMARIL.TRIMEPRAZINE.TARTRATE	New	111111	0.812	5-hydroxytryptamine receptor 1A	HTR1A
TEMARIL.TRIMEPRAZINE.TARTRATE	New	111111	0.812	5-hydroxytryptamine receptor 1D	HTR1D
CELEBREX.CELECOXIB	Confirmed	111111	0.711	Carbonic anhydrase 5A, mitochondrial	CA5A
ABSTRAL.FENTANYL.CITRATE	New	111111	0.812	D(2) dopamine receptor	DRD2
SURMONTIL.TRIMIPRAMINE.MALEATE	New	111111	0.812	Alpha-2A adrenergic receptor	ADRA2A
AMOXAPINE.AMOXAPINE	Confirmed	111111	0.913	Alpha-2A adrenergic receptor	ADRA2A
ADASUVE.LOXAPINE	Confirmed	111111	0.913	Muscarinic acetylcholine receptor M2	CHRM2
ADRENACLICK.EPINEPHRINE#2	Confirmed	111111	0.713	Beta-1 adrenergic receptor	ADRB1
AMOXAPINE.AMOXAPINE	Confirmed	111111	0.913	Muscarinic acetylcholine receptor M3	CHRM3
DESYREL.TRAZODONE.HYDROCHLORIDE	Confirmed	111111	0.812	Alpha-2A adrenergic receptor	ADRA2A
ABILIFY.ARIPIPRAZOLE	Confirmed	111111	0.812	D(1A) dopamine receptor	DRD1
ADASUVE.LOXAPINE	Confirmed	111111	0.913	Muscarinic acetylcholine receptor M4	CHRM4
CLOZAPINE.CLOZAPINE	Confirmed	111111	0.913	5-hydroxytryptamine receptor 1D	HTR1D
VOTRIENT.PAZOPANIB.HYDROCHLORIDE	Confirmed	111111	0.711	Tyrosine-protein kinase Lck	LCK
VOTRIENT.PAZOPANIB.HYDROCHLORIDE	Confirmed	111111	0.856	Proto-oncogene tyrosine-protein kinase ROS	ROS1
BEXTRA.VALDECOXIB	Confirmed	111111	0.856	Carbonic anhydrase 5A, mitochondrial	CA5A
ANSAID.FLURBIPROFEN	Confirmed	111111	0.711	Prostaglandin G/H synthase 2	PTGS2
DUTOPROL.METOPROLOL.SUCCINATE#3	Confirmed	111111	0.812	Beta-2 adrenergic receptor	ADRB2
TARACTAN.CHLORPROTHIXENE	Confirmed	111111	0.689	Sodium channel protein type 2 subunit alpha	SCN2A
TARACTAN.CHLORPROTHIXENE#2	Confirmed	111111	0.689	Sodium channel protein type 1 subunit alpha	SCN1A
ALDACTAZIDE.SPIRONOLACTONE	New	111111	0.711	3-oxo-5-alpha-steroid 4-dehydrogenase 1	SRD5A1
FARESTON.TOREMIFENE.CITRATE	Confirmed	111111	0.856	3-beta-hydroxysteroid-Delta(8),Delta(7)-isomerase	EBP
TARACTAN.CHLORPROTHIXENE	New	111111	0.812	Alpha-2C adrenergic receptor	ADRA2C
DAYTRANA.METHYLPHENIDATE	Confirmed	111111	0.689	Sodium-dependent noradrenaline transporter	SLC6A2
TARACTAN.CHLORPROTHIXENE#2	Confirmed	111111	0.689	Sodium channel protein type 3 subunit alpha	SCN3A
ATOMOXETINE.ATOMOXETINE	Confirmed	111111	0.812	5-hydroxytryptamine receptor 2C	HTR2C
TEMARIL.TRIMEPRAZINE.TARTRATE	New	111111	0.812	Alpha-2C adrenergic receptor	ADRA2C
VESPRIN.TRIFLUPROMAZINE	New	111111	0.812	5-hydroxytryptamine receptor 1D	HTR1D
TARACTAN.CHLORPROTHIXENE	Confirmed	111111	0.689	Sodium channel protein type 1 subunit alpha	SCN1A
TARACTAN.CHLORPROTHIXENE#2	Confirmed	111111	0.689	Sodium channel protein type 2 subunit alpha	SCN2A
ADASUVE.LOXAPINE	New	111111	0.689	Sodium channel protein type 1 subunit alpha	SCN1A
LORFAN.LEVALLORPHAN.TARTRATE	New	111111	0.689	Glutamate receptor ionotropic, NMDA 2C	GRIN2C
TARACTAN.CHLORPROTHIXENE#2	New	111111	0.812	Alpha-2C adrenergic receptor	ADRA2C
TARACTAN.CHLORPROTHIXENE	Confirmed	111111	0.689	Sodium channel protein type 3 subunit alpha	SCN3A
VOTRIENT.PAZOPANIB.HYDROCHLORIDE	Confirmed	111111	0.856	Tyrosine-protein kinase Lyn	LYN
GLYSET.MIGLITOL	Confirmed	111111	0.711	Sucrase-isomaltase, intestinal	SI
ADRENACLICK.EPINEPHRINE	Confirmed	111111	0.713	Beta-2 adrenergic receptor	ADRB2
DESVENLAFAXINE.DESVENLAFAXINE	Confirmed	111111	0.842	Sodium-dependent noradrenaline transporter	SLC6A2
VOTRIENT.PAZOPANIB.HYDROCHLORIDE	Confirmed	111111	0.856	Tyrosine-protein kinase ABL1	ABL1
INLYTA.AXITINIB	Confirmed	111111	0.711	Mitogen-activated protein kinase 10	MAPK10
ADAPALENE.ADAPALENE	Confirmed	111111	0.819	Retinoic acid receptor alpha	RARA
BEXTRA.VALDECOXIB	Confirmed	111111	0.842	Beta carbonic anhydrase 6, mitochondrial	BCA6
CLARINEX-D.12.HOUR.DESLORATADINE	Confirmed	111111	0.842	Sodium-dependent noradrenaline transporter	SLC6A2
CLOZAPINE.CLOZAPINE#2	Confirmed	111111	0.812	5-hydroxytryptamine receptor 1B	HTR1B
ZAVESCA.MIGLUSTAT	Confirmed	111111	0.711	Sucrase-isomaltase, intestinal	SI
VOTRIENT.PAZOPANIB.HYDROCHLORIDE	Confirmed	111111	0.711	Aurora kinase B	AURKB
CALAN.SR.VERAPAMIL.HYDROCHLORIDE	Confirmed	111111	0.913	Alpha-1A adrenergic receptor	ADRA1A
ALAWAY.KETOTIFEN.FUMARATE	Confirmed	111111	0.913	D(3) dopamine receptor	DRD3
CALAN.SR.VERAPAMIL.HYDROCHLORIDE	Confirmed	111111	0.713	Alpha-1B adrenergic receptor	ADRA1B
AMOXAPINE.AMOXAPINE	Confirmed	111111	0.812	Alpha-2C adrenergic receptor	ADRA2C
MEFENAMIC.ACID.MEFENAMIC.ACID	Confirmed	111111	0.711	Aldo-keto reductase family 1 member C2	AKR1C2
INDAPAMIDE.INDAPAMIDE	Confirmed	111111	0.856	Carbonic anhydrase 2	CA2
ALAWAY.KETOTIFEN.FUMARATE	Confirmed	111111	0.913	Muscarinic acetylcholine receptor M3	CHRM3
BELVIQ.LORCASERIN.HYDROCHLORIDE	Confirmed	111111	0.812	5-hydroxytryptamine receptor 2B	HTR2B
ALAWAY.KETOTIFEN.FUMARATE	Confirmed	111111	0.812	Alpha-2A adrenergic receptor	ADRA2A
DESYREL.TRAZODONE.HYDROCHLORIDE	Confirmed	111111	0.913	D(3) dopamine receptor	DRD3
ADRENACLICK.EPINEPHRINE#2	Confirmed	111111	0.713	Alpha-1D adrenergic receptor	ADRA1D
ATOMOXETINE.ATOMOXETINE	Confirmed	111111	0.689	Sodium-dependent dopamine transporter	SLC6A3
COMPAZINE.PROCHLORPERAZINE	Confirmed	111111	0.913	5-hydroxytryptamine receptor 7	HTR7
CAPRELSA.VANDETANIB	Confirmed	111111	0.856	Ephrin type-A receptor 2	EPHA2
BUSPAR.BUSPIRONE.HYDROCHLORIDE	Confirmed	111111	0.812	Alpha-1D adrenergic receptor	ADRA1D
CONZIP.TRAMADOL.HYDROCHLORIDE	Confirmed	111111	0.689	Sodium-dependent serotonin transporter	SLC6A4
EUTHROID-0.5.TRIIODOTHYRONINE	Confirmed	111111	0.689	Glutamate receptor ionotropic, NMDA 2C	GRIN2C
EUTHROID-0.5.TRIIODOTHYRONINE	Confirmed	111111	0.689	Glutamate receptor ionotropic, NMDA 3B	GRIN3B
EUTHROID-0.5.TRIIODOTHYRONINE	Confirmed	111111	0.689	Glutamate receptor ionotropic, NMDA 2D	GRIN2D
MELLARIL-S.THIORIDAZINE	Confirmed	111111	0.689	Sodium-dependent noradrenaline transporter	SLC6A2
AMOXAPINE.AMOXAPINE	Confirmed	111111	0.812	Muscarinic acetylcholine receptor M2	CHRM2
ADRENACLICK.EPINEPHRINE	Confirmed	111111	0.913	Alpha-2C adrenergic receptor	ADRA2C
VENTAVIS.ILOPROST	Confirmed	111111	0.812	Prostaglandin E2 receptor EP2 subtype	PTGER2
NEXAVAR.SORAFENIB.TOSYLATE	Confirmed	111111	0.856	Angiopoietin-1 receptor	TEK
CALAN.SR.VERAPAMIL.HYDROCHLORIDE	Confirmed	111111	0.913	5-hydroxytryptamine receptor 1A	HTR1A
DENDRID.IDOXURIDINE	Confirmed	111111	0.711	Thymidine kinase	tdk
BEXAROTENE.BEXAROTENE	Confirmed	111111	0.722	Retinoic acid receptor alpha	RARA
CORLOPAM.FENOLDOPAM.MESYLATE	Confirmed	111111	0.812	D(1A) dopamine receptor	DRD1
BUSPAR.BUSPIRONE.HYDROCHLORIDE	Confirmed	111111	0.812	Alpha-1B adrenergic receptor	ADRA1B
ANDRODERM.TESTOSTERONE#2	Confirmed	111111	0.856	3-oxo-5-alpha-steroid 4-dehydrogenase 1	SRD5A1
ANDRODERM.TESTOSTERONE#2	Confirmed	111111	0.711	3-oxo-5-alpha-steroid 4-dehydrogenase 2	SRD5A2
ALAWAY.KETOTIFEN.FUMARATE	Confirmed	111111	0.913	5-hydroxytryptamine receptor 1A	HTR1A
ANDRODERM.TESTOSTERONE	Confirmed	111111	0.711	3-oxo-5-alpha-steroid 4-dehydrogenase 2	SRD5A2
ANDRODERM.TESTOSTERONE	Confirmed	111111	0.856	3-oxo-5-alpha-steroid 4-dehydrogenase 1	SRD5A1
ADVIL.PM.DIPHENHYDRAMINE.CITRATE	Confirmed	111111	0.689	Sodium-dependent dopamine transporter	SLC6A3
ADRENACLICK.EPINEPHRINE	Confirmed	111111	0.713	Beta-1 adrenergic receptor	ADRB1
VIIBRYD.VILAZODONE.HYDROCHLORIDE	Confirmed	111111	0.913	Alpha-1A adrenergic receptor	ADRA1A
DIULO.METOLAZONE	Confirmed	111111	0.899	Carbonic anhydrase 2	CA2
CRINONE.PROGESTERONE	Confirmed	111111	0.856	3-oxo-5-alpha-steroid 4-dehydrogenase 1	SRD5A1
CRINONE.PROGESTERONE	Confirmed	111111	0.856	3-oxo-5-alpha-steroid 4-dehydrogenase 2	SRD5A2
NEXAVAR.SORAFENIB.TOSYLATE	Confirmed	111111	0.856	BDNF/NT-3 growth factors receptor	NTRK2
VENTAVIS.ILOPROST	Confirmed	111111	0.713	Prostaglandin E2 receptor EP4 subtype	PTGER4
VOTRIENT.PAZOPANIB.HYDROCHLORIDE	Confirmed	111111	0.711	Serine/threonine-protein kinase SIK1	SIK1
GLEEVEC.IMATINIB.MESYLATE	Confirmed	111111	0.899	Tyrosine-protein kinase Lyn	LYN
ACCUNEB.ALBUTEROL.SULFATE	Confirmed	111111	0.812	Beta-1 adrenergic receptor	ADRB1
ACCUNEB.ALBUTEROL.SULFATE#2	Confirmed	111111	0.812	Beta-1 adrenergic receptor	ADRB1
VOTRIENT.PAZOPANIB.HYDROCHLORIDE	Confirmed	111111	0.711	Protein-tyrosine kinase 6	PTK6
ADRENACLICK.EPINEPHRINE#2	Confirmed	111111	0.713	Alpha-1B adrenergic receptor	ADRA1B
SURMONTIL.TRIMIPRAMINE.MALEATE	Confirmed	111111	0.842	Sodium-dependent noradrenaline transporter	SLC6A2
VOTRIENT.PAZOPANIB.HYDROCHLORIDE	Confirmed	111111	0.711	Tyrosine-protein kinase Fyn	FYN
CONZIP.TRAMADOL.HYDROCHLORIDE	Confirmed	111111	0.842	Sodium-dependent noradrenaline transporter	SLC6A2
MEMANTINE.MEMANTINE	Confirmed	111111	0.689	Glutamate receptor ionotropic, NMDA 1	GRIN1
COLBENEMID.COLCHICINE	Confirmed	111111	0.711	Tubulin beta-2B chain	TUBB2B
COLBENEMID.COLCHICINE	Confirmed	111111	0.711	Tubulin alpha-1A chain	TUBA1A
VOTRIENT.PAZOPANIB.HYDROCHLORIDE	Confirmed	111111	0.711	Tyrosine-protein kinase TXK	TXK
ADASUVE.LOXAPINE	Confirmed	111111	0.812	5-hydroxytryptamine receptor 1A	HTR1A
CALAN.SR.VERAPAMIL.HYDROCHLORIDE	Confirmed	111111	0.812	D(2) dopamine receptor	DRD2
VOTRIENT.PAZOPANIB.HYDROCHLORIDE	Confirmed	111111	0.711	Angiopoietin-1 receptor	TEK
PROFENAL.SUPROFEN	Confirmed	111111	0.711	Prostaglandin G/H synthase 2	PTGS2
VOTRIENT.PAZOPANIB.HYDROCHLORIDE	Confirmed	111111	0.711	Proto-oncogene tyrosine-protein kinase Src	SRC
CALAN.SR.VERAPAMIL.HYDROCHLORIDE	Confirmed	111111	0.713	Alpha-1D adrenergic receptor	ADRA1D
[truncated: 2,068 more rows]

## Sheet: How to read_data
Coloumn1	Drug name
Coloumn2	Confirmed or new
	Confirmed =in vitro confirmed
	New = yet to be confirmed
Coloumn3	Method predicts interaction or not (1 = yes; 0 = no); Training set interactions are labelled as Training set
	for example
	111111 = SAS, SAR,SIM,SEA,MLM and XPI predicts interaction possible
	111001 = SAS, SAR,SIM, XPI predicts interaction possible; SEA and MLM do not predict possibility of a particular interaction
Coloumn 4	Computed Score; Only predicted or known interactions are scored; Training set interactions are assigned with a score of 1
Coloumn 5	off-target name
Coloumn 6	off-target gene name
