# Supplementary material for: Novel Computational Approach to Predict Off-Target Interactions for Small Molecules
Source: Front Big Data. 2019 Jul 17;2:25. doi: 10.3389/fdata.2019.00025 (PMC7931946; doi:10.3389/fdata.2019.00025)
Supplement: Supplementary Data Sheet S2 — Summary of computationally predicted interactions for the (A) approved and (B) discontinued drugs. [file Data_Sheet_2.zip › Data Sheet 2b.XLS]

## Sheet: Discontinued_off_targets
Molecule_name	Confirmed_or_New	Methods	Psudo Score	Protein_name	Gene_name
AZD-8329	Confirmed	Training Set	1	Corticosteroid 11-beta-dehydrogenase isozyme 1	HSD11B1
AZD-8329	Confirmed	Training Set	1	Corticosteroid 11-beta-dehydrogenase isozyme 1	HSD11B1
LNK-754	Confirmed	Training Set	1	Geranylgeranyl pyrophosphate synthase	GGPS1
LNK-754	Confirmed	Training Set	1	Geranylgeranyl pyrophosphate synthase	GGPS1
MT-500	Confirmed	Training Set	1	5-hydroxytryptamine receptor 1B	HTR1B
naproxen.topical.delivery.CeNeS	Confirmed	Training Set	1	Transient receptor potential cation channel subfamily V member 1	TRPV1
RGB-286638	Confirmed	Training Set	1	Glycogen synthase kinase-3 beta	GSK3B
MT-500	Confirmed	Training Set	1	5-hydroxytryptamine receptor 7	HTR7
SNS-032	Confirmed	Training Set	1	Cyclin-dependent kinase-like 5	CDKL5
progesterone.intranasal.powder.TBI.BHR.Pharma	Confirmed	Training Set	1	Cation channel sperm-associated protein 4	CATSPER4
progesterone.intranasal.powder.TBI.BHR.Pharma	Confirmed	Training Set	1	Cation channel sperm-associated protein 3	CATSPER3
progesterone.intranasal.powder.TBI.BHR.Pharma	Confirmed	Training Set	1	Cation channel sperm-associated protein 2	CATSPER2
RG-7419	Confirmed	Training Set	1	Baculoviral IAP repeat-containing protein 7	BIRC7
progesterone.intranasal.powder.TBI.BHR.Pharma	Confirmed	Training Set	1	Cation channel sperm-associated protein 1	CATSPER1
prostaglandin.EP4.receptor.antagonist.osteoarthritis.pain.Eli.Lilly	Confirmed	Training Set	1	Fibroblast growth factor receptor 1	FGFR1
RGB-286638	Confirmed	Training Set	1	Dual specificity mitogen-activated protein kinase kinase 6	MAP2K6
SNS-032	Confirmed	Training Set	1	Cyclin-dependent kinase 17	CDK17
morphine.oral.sustained.release.OSAT.CeNeS	Confirmed	Training Set	1	Endothelin-1 receptor	EDNRA
SNS-032	Confirmed	Training Set	1	Cyclin-dependent kinase 13	CDK13
CXS-299	Confirmed	Training Set	1	Solute carrier family 22 member 2	SLC22A2
progesterone.intranasal.powder.TBI.BHR.Pharma	Confirmed	Training Set	1	Fatty acid-binding protein, liver	FABP1
sphingosine-1-phosphate.nanoparticulate.acne.York.Pharma	Confirmed	Training Set	1	G-protein coupled receptor 3	GPR3
SNS-032	Confirmed	Training Set	1	Cyclin-dependent kinase-like 2	CDKL2
SNS-032	Confirmed	Training Set	1	Cyclin-dependent kinase 18	CDK18
SNS-032	Confirmed	Training Set	1	CDK2/CYCE	_T0016
SNS-032	Confirmed	Training Set	1	Cyclin-dependent kinase 11A	CDK11A
RGB-286638	Confirmed	Training Set	1	Mast/stem cell growth factor receptor Kit	KIT
AZ-12861903	Confirmed	Training Set	1	Neuronal acetylcholine receptor	_S0020
EndoTAG-2	Confirmed	Training Set	1	Heterogeneous nuclear ribonucleoprotein A1	HNRNPA1
SNS-032	Confirmed	Training Set	1	Cyclin-dependent kinase 11B	CDK11B
BVT-74316	Confirmed	Training Set	1	Kappa-type opioid receptor	OPRK1
guanfacine.CarrierWave.ADHD.Shire	Confirmed	Training Set	1	Cytochrome P450 2D6	CYP2D6
VX-322	Confirmed	Training Set	1	Hepatocyte growth factor receptor	MET
SNS-032	Confirmed	Training Set	1	Serine/threonine-protein kinase ICK	ICK
SB-242235	Confirmed	Training Set	1	Heat shock protein beta-1	HSPB1
NKP-46	Confirmed	Training Set	1	Bacterial leucyl aminopeptidase	Q01693
PF-3758309	Confirmed	Training Set	1	Serine/threonine-protein kinase PAK 6	PAK6
guanfacine.CarrierWave.ADHD.Shire	Confirmed	Training Set	1	Cytochrome P450 2C19	CYP2C19
SNS-032	Confirmed	Training Set	1	Serine/threonine-protein kinase 36	STK36
AZ-12861903	Confirmed	Training Set	1	Sodium-dependent dopamine transporter	SLC6A3
doxorubicin.DriveIn.nanoparticles.cancer.Adocia	Confirmed	Training Set	1	Cytochrome P450 2B6	CYP2B6
AH-9700	Confirmed	Training Set	1	Muscarinic acetylcholine receptor M3	CHRM3
BVT-74316	Confirmed	Training Set	1	5-HT3 RECEPTOR	_F0004
carvedilol.once.daily.Biovail	Confirmed	Training Set	1	JNK	_F0098
imiquimod.iontophoresis.SoloRx.actinic.keratosis.NB.Therapeutics	Confirmed	Training Set	1	Cytochrome P450 1A2	CYP1A2
EndoTAG-2	Confirmed	Training Set	1	Ubiquitin carboxyl-terminal hydrolase 1	USP1
pravastatin.liver-targeted.Athpharma.Biovail	Confirmed	Training Set	1	Cytochrome P450 3A5	CYP3A5
resveratrol	Confirmed	Training Set	1	NACHT, LRR and PYD domains-containing protein 1	NLRP1
fluconazole.intravaginal.ring.candidiasis.Warner.Chilcott	Confirmed	Training Set	1	Cytochrome P450 2C8	CYP2C8
BVT-74316	Confirmed	Training Set	1	Beta-2 adrenergic receptor	ADRB2
lidocaine.urethral.suppository.pain.urge.urinary.incontinence.Urigen	Confirmed	Training Set	1	Cytochrome P450 2A6	CYP2A6
pexmetinib	Confirmed	Training Set	1	Potassium voltage-gated channel subfamily H member 2	KCNH2
buprenorphine.sustained.release.BioTie	Confirmed	Training Set	1	Cytochrome P450 2C8	CYP2C8
RUS-350.oral.Huntingtons.chorea.Biovail.Cambridge.Laboratories	Confirmed	Training Set	1	5-hydroxytryptamine receptor 6	HTR6
carvedilol.once.daily.Biovail	Confirmed	Training Set	1	Cytochrome P450 2E1	CYP2E1
metformin.chromium.vanadium.diabetes.Akesis	Confirmed	Training Set	1	PROTEIN PHOSPHATASE-2A	_T0080
TAK-779	Confirmed	Training Set	1	C-X-C chemokine receptor type 3	CXCR3
lidocaine.urethral.suppository.pain.urge.urinary.incontinence.Urigen	Confirmed	Training Set	1	Cytochrome P450 2C18	CYP2C18
clopidogrel.simvastatin.sanofi-aventis	Confirmed	Training Set	1	Multidrug resistance-associated protein 4	ABCC4
buprenorphine.sustained.release.BioTie	Confirmed	Training Set	1	Cytochrome P450 2A6	CYP2A6
fluconazole.intravaginal.ring.candidiasis.Warner.Chilcott	Confirmed	Training Set	1	Cytochrome P450 11B1, mitochondrial	CYP11B1
LNK-754	Confirmed	Training Set	1	Geranylgeranyl pyrophosphate synthase	GGPS1
LNK-754	Confirmed	Training Set	1	Geranylgeranyl pyrophosphate synthase	GGPS1
levobupivacaine.PowderJect	Confirmed	Training Set	1	Cytochrome P450 2C19	CYP2C19
vanoxerine.cocaine.dependence.NIDA	Confirmed	Training Set	1	5-hydroxytryptamine receptor 2B	HTR2B
CUDC-101.iv.Captisol.cancer.Curis.Ligand	Confirmed	Training Set	1	BCR/ABL	_T0006
calcitriol.University.of.Pittsburgh.Cancer.Institute	Confirmed	Training Set	1	25-hydroxyvitamin D-1 alpha hydroxylase, mitochondrial	CYP27B1
doxorubicin.DriveIn.nanoparticles.cancer.Adocia	Confirmed	Training Set	1	ISOCITRATE DEHYDROGENASE	_F0096
progesterone.intranasal.powder.TBI.BHR.Pharma	Confirmed	Training Set	1	Cytochrome P450 2A6	CYP2A6
CXS-299	Confirmed	Training Set	1	Cytochrome P450 2E1	CYP2E1
morphine.oral.sustained.release.OSAT.CeNeS	Confirmed	Training Set	1	Toll-like receptor 4	TLR4
verapamil.R.S.isomers.Chiroscience.Knoll	Confirmed	Training Set	1	Cytochrome P450 2B6	CYP2B6
buprenorphine.sustained.release.BioTie	Confirmed	Training Set	1	Cytochrome P450 2C18	CYP2C18
EndoTAG-2	Confirmed	Training Set	1	USP1/UAF1	_T0095
fluconazole.intravaginal.ring.candidiasis.Warner.Chilcott	Confirmed	Training Set	1	Cytochrome P450 1A2	CYP1A2
imiquimod.iontophoresis.SoloRx.actinic.keratosis.NB.Therapeutics	Confirmed	Training Set	1	Cytochrome P450 3A4	CYP3A4
RUS-350.oral.Huntingtons.chorea.Biovail.Cambridge.Laboratories	Confirmed	Training Set	1	5-hydroxytryptamine receptor 2B	HTR2B
metformin.chromium.vanadium.diabetes.Akesis	Confirmed	Training Set	1	5'-AMP-activated protein kinase	_S0001
metformin.chromium.vanadium.diabetes.Akesis	Confirmed	Training Set	1	Serine/threonine-protein phosphatase 2	_S0033
calcitriol.University.of.Pittsburgh.Cancer.Institute	Confirmed	Training Set	1	Cytochrome P450 3A4	CYP3A4
resveratrol	Confirmed	Training Set	1	Phosphatidylinositol 4,5-bisphosphate 3-kinase	_S0024
VX-322	Confirmed	Training Set	1	Tyrosine-protein kinase Lyn	LYN
SNS-032	Confirmed	Training Set	1	Peripheral plasma membrane protein CASK	CASK
carvedilol.once.daily.Biovail	Confirmed	Training Set	1	5-hydroxytryptamine receptor 4	HTR4
SNS-032	Confirmed	Training Set	1	CDK1/CYCB	_T0014
SNS-032	Confirmed	Training Set	1	Mitogen-activated protein kinase 6	MAPK6
BAL-30072.inhaled.Basilea	Confirmed	Training Set	1	AmpC	ampC
IDRA-21	Confirmed	Training Set	1	Cytochrome P450 1A2	CYP1A2
sphingosine-1-phosphate.nanoparticulate.acne.York.Pharma	Confirmed	Training Set	1	G-protein coupled receptor 12	GPR12
E-2051	Confirmed	Training Set	1	Voltage-dependent N-type calcium channel subunit alpha-1B	CACNA1B
SB-277011	Confirmed	Training Set	1	Histamine H1 receptor	HRH1
SB-243213	Confirmed	Training Set	1	5-hydroxytryptamine receptor 6	HTR6
EndoTAG-2	Confirmed	Training Set	1	DNA topoisomerase type IB small subunit	Top1B
SNS-032	Confirmed	Training Set	1	Cyclin-dependent kinase 14	CDK14
SNS-032	Confirmed	Training Set	1	Cyclin-dependent kinase 15	CDK15
EndoTAG-2	Confirmed	Training Set	1	5-hydroxytryptamine receptor 2B	HTR2B
AG-879	Confirmed	Training Set	1	Vascular endothelial growth factor receptor 2	KDR
progesterone.intranasal.powder.TBI.BHR.Pharma	Confirmed	Training Set	1	Sigma non-opioid intracellular receptor 1	SIGMAR1
morphine.oral.sustained.release.OSAT.CeNeS	Confirmed	Training Set	1	Cannabinoid receptor 1	CNR1
MT-500	Confirmed	Training Set	1	5-hydroxytryptamine receptor 6	HTR6
MT-500	Confirmed	Training Set	1	5-hydroxytryptamine receptor 3A	HTR3A
SNS-032	Confirmed	Training Set	1	Serine/threonine-protein kinase DCLK2	DCLK2
carvedilol.once.daily.Biovail	Confirmed	Training Set	1	SODIUM CHANNEL	_F0174
anandamide.Hebrew.University	Confirmed	Training Set	1	Potassium channel subfamily K member 2	KCNK2
latrepirdine.transdermal.Alzheimer.s.disease.Huntington.s.disease.Pfizer.Medivation	Confirmed	Training Set	1	5-hydroxytryptamine receptor 1A	HTR1A
carvedilol.once.daily.Biovail	Confirmed	Training Set	1	5-hydroxytryptamine receptor 6	HTR6
clopidogrel.simvastatin.sanofi-aventis	Confirmed	Training Set	1	Photoreceptor-specific nuclear receptor	NR2E3
Nutlin-3a	Confirmed	Training Set	1	Cellular tumor antigen p53	TP53
E-2012	Confirmed	Training Set	1	Potassium voltage-gated channel subfamily H member 2	KCNH2
SB-277011	Confirmed	Training Set	1	5-hydroxytryptamine receptor 2B	HTR2B
SNS-032	Confirmed	Training Set	1	Cyclin-dependent kinase-like 3	CDKL3
resveratrol	Confirmed	Training Set	1	Peroxisome proliferator-activated receptor gamma	PPARG
imiquimod.iontophoresis.SoloRx.actinic.keratosis.NB.Therapeutics	Confirmed	Training Set	1	Histamine H2 receptor	HRH2
CXS-299	Confirmed	Training Set	1	Sodium-dependent noradrenaline transporter	SLC6A2
U-78517F	Confirmed	Training Set	1	Tyrosine-protein kinase Fyn	FYN
SNS-032	Confirmed	Training Set	1	Myosin light chain kinase 3	MYLK3
PDE10A.inhibitors.psychosis.Pfizer	Confirmed	Training Set	1	cGMP-specific 3',5'-cyclic phosphodiesterase	PDE5A
imiquimod.iontophoresis.SoloRx.actinic.keratosis.NB.Therapeutics	Confirmed	Training Set	1	Alpha-1D adrenergic receptor	ADRA1D
betulinol.derivatives.cancer.HIV.Cornell.Marc.Pharmaceuticals	Confirmed	Training Set	1	Streptokinase A	ska
verapamil.R.S.isomers.Chiroscience.Knoll	Confirmed	Training Set	1	Multidrug resistance protein 1B	Abcb1b
gossypol	Confirmed	Training Set	1	[Pyruvate dehydrogenase (acetyl-transferring)] kinase isozyme 2, mitochondrial	PDK2
mitomycin-C.analogs.US.Bioscience	Confirmed	Training Set	1	Chymotrypsinogen B	CTRB1
EndoTAG-2	Confirmed	Training Set	1	Cytochrome P450 1A2	CYP1A2
gossypol	Confirmed	Training Set	1	L-lactate dehydrogenase	ldh
androgen.therapy.CPE-215.Bentley	Confirmed	Training Set	1	Mineralocorticoid receptor	NR3C2
Src.inhibitors.osteoporosis.ARIAD	Confirmed	Training Set	1	PDGFR	_F0145
resveratrol	Confirmed	Training Set	1	Aspartyl aminopeptidase 4	APE4
resveratrol	Confirmed	Training Set	1	Sodium-dependent noradrenaline transporter	SLC6A2
SNS-032	Confirmed	Training Set	1	Serine/threonine-protein kinase MAK	MAK
verapamil.R.S.isomers.Chiroscience.Knoll	Confirmed	Training Set	1	POTASSIUM CHANNEL	_F0155
gossypol	Confirmed	Training Set	1	Solute carrier organic anion transporter family member 1B1	SLCO1B1
doxorubicin.DriveIn.nanoparticles.cancer.Adocia	Confirmed	Training Set	1	Receptor tyrosine-protein kinase erbB-2	ERBB2
fluconazole.intravaginal.ring.candidiasis.Warner.Chilcott	Confirmed	Training Set	1	Probable lanosterol 14-alpha demethylase	cyp51
JNJ-17305600	Confirmed	Training Set	1	Cytochrome P450 2C9	CYP2C9
anandamide.Hebrew.University	Confirmed	Training Set	1	Potassium voltage-gated channel subfamily A member 2	KCNA2
U-78517F	Confirmed	Training Set	1	Cytochrome P450 3A4	CYP3A4
gossypol	Confirmed	Training Set	1	Lactate dehydrogenase	LDH
Y-27632	Confirmed	Training Set	1	C-C motif chemokine 2	CCL2
BAL-30072.inhaled.Basilea	Confirmed	Training Set	1	Beta-lactamase	ampC
fluconazole.intravaginal.ring.candidiasis.Warner.Chilcott	Confirmed	Training Set	1	HSP90	Q8IL32
gossypol	Confirmed	Training Set	1	Malate dehydrogenase, mitochondrial	MDH2
SNS-032	Confirmed	Training Set	1	AarF domain-containing protein kinase 4	ADCK4
ceftriaxone.oral.Cubist	Confirmed	Training Set	1	Carboxy-terminal domain RNA polymerase II polypeptide A small phosphatase 1	CTDSP1
gossypol	Confirmed	Training Set	1	DNA-3-methyladenine glycosylase	MPG
pexmetinib	Confirmed	Training Set	1	Cytochrome P450 2D6	CYP2D6
progesterone.intranasal.powder.TBI.BHR.Pharma	Confirmed	Training Set	1	Solute carrier family 22 member 1	SLC22A1
JTV-519.oral.Sequel.Pharmaceuticals	Confirmed	Training Set	1	Voltage-dependent L-type calcium channel	_S0041
SUN-N8075	Confirmed	Training Set	1	Voltage-dependent T-type calcium channel	_S0043
SB-220025	Confirmed	Training Set	1	Protein BRICK1	BRK1
ZD-4190	Confirmed	Training Set	1	Platelet-derived growth factor receptor beta	PDGFRB
LY-3390334	Confirmed	Training Set	1	Metabotropic glutamate receptor 5	GRM5
carvedilol.once.daily.Biovail	Confirmed	Training Set	1	Voltage-dependent L-type calcium channel	_S0041
resveratrol	Confirmed	Training Set	1	Nuclear factor NF-kappa-B p100 subunit	NFKB2
resveratrol	Confirmed	Training Set	1	Nuclear factor NF-kappa-B p105 subunit	NFKB1
tianeptine.irritable.bowel.syndrome.dyspepsia.Pharmos	Confirmed	Training Set	1	Sodium-dependent serotonin transporter	SLC6A4
anandamide.Hebrew.University	Confirmed	Training Set	1	N-arachidonyl glycine receptor	GPR18
gossypol	Confirmed	Training Set	1	[Pyruvate dehydrogenase (acetyl-transferring)] kinase isozyme 4, mitochondrial	PDK4
KP-776	Confirmed	Training Set	1	Collagenase 3	MMP13
levobupivacaine.PowderJect	Confirmed	Training Set	1	Potassium voltage-gated channel subfamily A member 5	KCNA5
imiquimod.iontophoresis.SoloRx.actinic.keratosis.NB.Therapeutics	Confirmed	Training Set	1	Adenosine receptor A2a	ADORA2A
mitomycin-C.analogs.US.Bioscience	Confirmed	Training Set	1	Protease	protease
doxorubicin.DriveIn.nanoparticles.cancer.Adocia	Confirmed	Training Set	1	5-hydroxytryptamine receptor 4	HTR4
resveratrol	Confirmed	Training Set	1	Carbonic anhydrase 13	CA13
SNS-032	Confirmed	Training Set	1	Mitogen-activated protein kinase 4	MAPK4
doxorubicin.DriveIn.nanoparticles.cancer.Adocia	Confirmed	Training Set	1	D(2) dopamine receptor	DRD2
clopidogrel.simvastatin.sanofi-aventis	Confirmed	Training Set	1	Tegument protein VP16	P06492
verapamil.R.S.isomers.Chiroscience.Knoll	Confirmed	Training Set	1	Solute carrier family 22 member 1	SLC22A1
resveratrol	Confirmed	Training Set	1	Carbonic anhydrase 5B, mitochondrial	CA5B
resveratrol	Confirmed	Training Set	1	Carbonic anhydrase 5A, mitochondrial	CA5A
progesterone.intranasal.powder.TBI.BHR.Pharma	Confirmed	Training Set	1	Short transient receptor potential channel 5	TRPC5
U-78517F	Confirmed	Training Set	1	Mitogen-activated protein kinase 3	MAPK3
SB-277011	Confirmed	Training Set	1	5-hydroxytryptamine receptor 4	HTR4
PF-4217903	Confirmed	Training Set	1	Cytochrome P450 2C9	CYP2C9
doxorubicin.DriveIn.nanoparticles.cancer.Adocia	Confirmed	Training Set	1	Tyrosine-protein kinase Fyn	FYN
progesterone.intranasal.powder.TBI.BHR.Pharma	Confirmed	Training Set	1	Gamma-aminobutyric acid receptor	_S0012
FFC-14A	Confirmed	Training Set	1	Heat shock protein HSP 90-alpha	HSP90AA1
ion.channel.blockers.Neusentis	Confirmed	Training Set	1	Sodium channel protein type 3 subunit alpha	SCN3A
U-78517F	Confirmed	Training Set	1	Arachidonate 15-lipoxygenase	ALOX15
U-78517F	Confirmed	Training Set	1	Mitogen-activated protein kinase 14	MAPK14
carvedilol.once.daily.Biovail	Confirmed	Training Set	1	Potassium channel subfamily K member 2	KCNK2
gossypol	Confirmed	Training Set	1	Malate dehydrogenase, cytoplasmic	MDH1
LY-3390334	Confirmed	Training Set	1	Metabotropic glutamate receptor 1	GRM1
fluconazole.intravaginal.ring.candidiasis.Warner.Chilcott	Confirmed	Training Set	1	Mycocyclosin synthase	cyp121
SNS-032	Confirmed	Training Set	1	Microtubule-associated serine/threonine-protein kinase 1	MAST1
JNJ-17305600	Confirmed	Training Set	1	Cytochrome P450 2C19	CYP2C19
gossypol	Confirmed	Training Set	1	Cytochrome P450 2C19	CYP2C19
PF-4217903	Confirmed	Training Set	1	PDE3	_F0140
verapamil.R.S.isomers.Chiroscience.Knoll	Confirmed	Training Set	1	Potassium voltage-gated channel subfamily A member 3	KCNA3
buprenorphine.sustained.release.BioTie	Confirmed	Training Set	1	Potassium voltage-gated channel subfamily H member 2	KCNH2
carvedilol.once.daily.Biovail	Confirmed	Training Set	1	Solute carrier family 22 member 2	SLC22A2
doxorubicin.DriveIn.nanoparticles.cancer.Adocia	Confirmed	Training Set	1	Muscarinic acetylcholine receptor M1	CHRM1
N30-201	Confirmed	Training Set	1	Cytochrome P450 2C19	CYP2C19
N30-201	Confirmed	Training Set	1	Cytochrome P450 2C9	CYP2C9
pexmetinib	Confirmed	Training Set	1	Cytochrome P450 3A4	CYP3A4
resveratrol	Confirmed	Training Set	1	Carbonic anhydrase 6	CA6
U-78517F	Confirmed	Training Set	1	Adenosine receptor A3	ADORA3
PD-0183812	Confirmed	Training Set	1	Fibroblast growth factor receptor 2	FGFR2
KP-776	Confirmed	Training Set	1	Matrix metalloproteinase-9	MMP9
gossypol	Confirmed	Training Set	1	Transitional endoplasmic reticulum ATPase	VCP
resveratrol	Confirmed	Training Set	1	Carbonic anhydrase 3	CA3
resveratrol	Confirmed	Training Set	1	Carbonic anhydrase 15	Ca15
glucovirs.HBV.infection.United.Therapeutics	Confirmed	Training Set	1	Alpha-galactosidase A	GLA
Ethinylestradiol	Confirmed	Training Set	1	Voltage-dependent T-type calcium channel	_S0043
Neomycin.Sulfate	Confirmed	Training Set	1	Bifunctional glutamate/proline--tRNA ligase	EPRS
Ketoconazole	Confirmed	Training Set	1	Gonadotropin-releasing hormone receptor	GNRHR
Neomycin.Sulfate	Confirmed	Training Set	1	Vascular endothelial growth factor receptor 2	KDR
Trovafloxacin	Confirmed	Training Set	1	Glycogen synthase kinase-3 beta	GSK3B
Telaprevir	Confirmed	Training Set	1	Nonstructural protein NS3-4A	A0A0K1CY61
Benzbromarone	Confirmed	Training Set	1	Aldo-keto reductase family 1 member C1	AKR1C1
Rimonabant	Confirmed	Training Set	1	Kappa-type opioid receptor	OPRK1
Zimeldine	Confirmed	Training Set	1	5-hydroxytryptamine receptor 1A	HTR1A
Suloctidil	Confirmed	Training Set	1	Sigma non-opioid intracellular receptor 1	SIGMAR1
Alosetron	Confirmed	Training Set	1	5-hydroxytryptamine receptor 2B	HTR2B
Adenosine.Phosphate	Confirmed	Training Set	1	Proto-oncogene tyrosine-protein kinase Src	SRC
Amineptine	Confirmed	Training Set	1	Sodium-dependent dopamine transporter	SLC6A3
Ketoconazole	Confirmed	Training Set	1	25-hydroxyvitamin D-1 alpha hydroxylase, mitochondrial	CYP27B1
Astemizole	Confirmed	Training Set	1	Potassium voltage-gated channel subfamily H member 1	KCNH1
Isotretinoin	Confirmed	Training Set	1	Nuclear receptor ROR-alpha	RORA
Cisapride	Confirmed	Training Set	1	Sodium-dependent serotonin transporter	SLC6A4
Ketoconazole	Confirmed	Training Set	1	Heme oxygenase 1	HMOX1
Alosetron	Confirmed	Training Set	1	Cytochrome P450 2E1	CYP2E1
Alphacetylmethadol	Confirmed	Training Set	1	Aromatase	CYP19A1
Aminoglutethimide	Confirmed	Training Set	1	Cytochrome P450 11B1, mitochondrial	CYP11B1
Aminoglutethimide	Confirmed	Training Set	1	Cytochrome P450 1A2	CYP1A2
Aminophenazone.cyclamate	Confirmed	Training Set	1	Cytochrome P450 3A7	CYP3A7
Amobarbital	Confirmed	Training Set	1	Cytochrome P450 2A6	CYP2A6
Aprobarbital	Confirmed	Training Set	1	Cytochrome P450 2B6	CYP2B6
Astemizole	Confirmed	Training Set	1	Cytochrome P450 2J2	CYP2J2
Benoxaprofen	Confirmed	Training Set	1	Cytochrome P450 1A1	CYP1A1
Benoxaprofen	Confirmed	Training Set	1	Cytochrome P450 1A2	CYP1A2
Benzydamine.Hydrochloride	Confirmed	Training Set	1	Cytochrome P450 1A1	CYP1A1
Buprenorphine	Confirmed	Training Set	1	Cytochrome P450 2A6	CYP2A6
Buprenorphine	Confirmed	Training Set	1	Cytochrome P450 2C18	CYP2C18
Buprenorphine	Confirmed	Training Set	1	Cytochrome P450 2C8	CYP2C8
Bupropion	Confirmed	Training Set	1	Cytochrome P450 2A6	CYP2A6
Carisoprodol	Confirmed	Training Set	1	Cytochrome P450 2C19	CYP2C19
Carisoprodol	Confirmed	Training Set	1	Cytochrome P450 2E1	CYP2E1
Cephaloridine	Confirmed	Training Set	1	Cytochrome P450 2C8	CYP2C8
Cianidanol	Confirmed	Training Set	1	NACHT, LRR and PYD domains-containing protein 3	NLRP3
Ciprofibrate	Confirmed	Training Set	1	Cytochrome P450 3A4	CYP3A4
Ciprofibrate	Confirmed	Training Set	1	Cytochrome P450 4A11	CYP4A11
Cisapride	Confirmed	Training Set	1	Cytochrome P450 2A6	CYP2A6
Dexfenfluramine	Confirmed	Training Set	1	Cytochrome P450 2A6	CYP2A6
Dihydrostreptomycin	Confirmed	Training Set	1	Cytochrome P450 3A4	CYP3A4
Dilevalol	Confirmed	Training Set	1	Ileal sodium/bile acid cotransporter	SLC10A2
Dipyrone	Confirmed	Training Set	1	Cytochrome P450 2B6	CYP2B6
Dipyrone	Confirmed	Training Set	1	Cytochrome P450 3A4	CYP3A4
Dolasetron	Confirmed	Training Set	1	Cytochrome P450 2C8	CYP2C8
Domperidone	Confirmed	Training Set	1	Cytochrome P450 2B6	CYP2B6
Doxycycline	Confirmed	Training Set	1	Cytochrome P450 1B1	CYP1B1
Encainide	Confirmed	Training Set	1	Cytochrome P450 2D6	CYP2D6
Ephedra	Confirmed	Training Set	1	Cytochrome P450 2D6	CYP2D6
Ephedra	Confirmed	Training Set	1	DNA dC->dU-editing enzyme APOBEC-3G	APOBEC3G
Ethinylestradiol	Confirmed	Training Set	1	Cytochrome P450 1A1	CYP1A1
Etretinate	Confirmed	Training Set	1	Aromatase	CYP19A1
Felbamate	Confirmed	Training Set	1	Cytochrome P450 2E1	CYP2E1
Flumequine	Confirmed	Training Set	1	Cytochrome P450 2E1	CYP2E1
Flunitrazepam	Confirmed	Training Set	1	Cytochrome P450 2A6	CYP2A6
Glafenine	Confirmed	Training Set	1	Multidrug resistance-associated protein 4	ABCC4
Hydromorphone	Confirmed	Training Set	1	Cytochrome P450 2C8	CYP2C8
Hydromorphone	Confirmed	Training Set	1	Cytochrome P450 2D6	CYP2D6
Indoramin	Confirmed	Training Set	1	Adenosine receptor A2b	ADORA2B
Isotretinoin	Confirmed	Training Set	1	Cytochrome P450 2A6	CYP2A6
Ketoconazole	Confirmed	Training Set	1	Cytochrome P450 2A6	CYP2A6
Ketoconazole	Confirmed	Training Set	1	Cytochrome P450 2F1	CYP2F1
Medifoxamine	Confirmed	Training Set	1	Cytochrome P450 2A6	CYP2A6
Medifoxamine	Confirmed	Training Set	1	Cytochrome P450 3A4	CYP3A4
Mianserin	Confirmed	Training Set	1	Cytochrome P450 2B6	CYP2B6
Mianserin	Confirmed	Training Set	1	TLR	_F0182
Mianserin	Confirmed	Training Set	1	Toll-like receptor 4	TLR4
Minaprine	Confirmed	Training Set	1	5-hydroxytryptamine receptor 2B	HTR2B
Minaprine	Confirmed	Training Set	1	Histamine H1 receptor	HRH1
Nifedipine	Confirmed	Training Set	1	Cytochrome P450 1A1	CYP1A1
Nifedipine	Confirmed	Training Set	1	Cytochrome P450 2B6	CYP2B6
Nifedipine	Confirmed	Training Set	1	Cytochrome P450 2E1	CYP2E1
Omeprazole	Confirmed	Training Set	1	Cholesterol side-chain cleavage enzyme, mitochondrial	CYP11A1
Oxolamine.Citrate	Confirmed	Training Set	1	Cytochrome P450 1B1	CYP1B1
Pentobarbital	Confirmed	Training Set	1	Cytochrome P450 2C19	CYP2C19
Perhexiline	Confirmed	Training Set	1	Cytochrome P450 2B6	CYP2B6
Phenacetin	Confirmed	Training Set	1	Cytochrome P450 2A13	CYP2A13
Phenacetin	Confirmed	Training Set	1	Cytochrome P450 2A6	CYP2A6
Phenobarbital	Confirmed	Training Set	1	Cytochrome P450 2A6	CYP2A6
Phenobarbital	Confirmed	Training Set	1	Cytochrome P450 4A11	CYP4A11
Phenylbutazone	Confirmed	Training Set	1	Cytochrome P450 1A1	CYP1A1
Rosiglitazone	Confirmed	Training Set	1	Cytochrome P450 2A6	CYP2A6
Secobarbital	Confirmed	Training Set	1	Cytochrome P450 2C8	CYP2C8
Sertindole	Confirmed	Training Set	1	Cytochrome P450 2D6	CYP2D6
Sertindole	Confirmed	Training Set	1	Cytochrome P450 3A4	CYP3A4
Sulfadimethoxine	Confirmed	Training Set	1	Cytochrome P450 2C9	CYP2C9
Sulfamethizole	Confirmed	Training Set	1	Cytochrome P450 2C9	CYP2C9
Thalidomide	Confirmed	Training Set	1	Cytochrome P450 2C19	CYP2C19
Thioridazine	Confirmed	Training Set	1	Cytochrome P450 2C8	CYP2C8
Tranylcypromine	Confirmed	Training Set	1	Prostacyclin synthase	PTGIS
Troglitazone	Confirmed	Training Set	1	Aromatase	CYP19A1
Troglitazone	Confirmed	Training Set	1	Cytochrome P450 1A1	CYP1A1
Troglitazone	Confirmed	Training Set	1	Cytochrome P450 2B6	CYP2B6
Troglitazone	Confirmed	Training Set	1	Serine/threonine-protein phosphatase 2	_S0033
Vincamine	Confirmed	Training Set	1	Cytochrome P450 2E1	CYP2E1
Vitamin.E	Confirmed	Training Set	1	Cytochrome P450 2E1	CYP2E1
Vitamin.E	Confirmed	Training Set	1	Cytochrome P450 3A5	CYP3A5
Vitamin.E	Confirmed	Training Set	1	Phylloquinone omega-hydroxylase CYP4F2	CYP4F2
Vitamin.E	Confirmed	Training Set	1	Serine/threonine-protein phosphatase 2	_S0033
Ximelagatran	Confirmed	Training Set	1	Cytochrome P450 2C9	CYP2C9
Dexfenfluramine	Confirmed	Training Set	1	Sigma non-opioid intracellular receptor 1	SIGMAR1
Terconazole	Confirmed	Training Set	1	Sigma non-opioid intracellular receptor 1	SIGMAR1
Ketoconazole	Confirmed	Training Set	1	Sodium-dependent serotonin transporter	SLC6A4
Neomycin.Sulfate	Confirmed	Training Set	1	Transient receptor potential cation channel subfamily V member 1	TRPV1
Trovafloxacin	Confirmed	Training Set	1	Ephrin type-A receptor 2	EPHA2
Suloctidil	Confirmed	Training Set	1	5-hydroxytryptamine receptor 1A	HTR1A
Terconazole	Confirmed	Training Set	1	Heme oxygenase 1	HMOX1
Ketoconazole	Confirmed	Training Set	1	Cytochrome P450 2A4	Cyp2a4
Ketoconazole	Confirmed	Training Set	1	Potassium voltage-gated channel subfamily A member 10	KCNA10
Isotretinoin	Confirmed	Training Set	1	5-hydroxytryptamine receptor 2B	HTR2B
Ketoconazole	Confirmed	Training Set	1	Cholesterol 7-alpha-monooxygenase	CYP7A1
Suloctidil	Confirmed	Training Set	1	5-hydroxytryptamine receptor 2B	HTR2B
Troglitazone	Confirmed	Training Set	1	Carbonic anhydrase 2	CA2
Alosetron	Confirmed	Training Set	1	Cytochrome P450 2B6	CYP2B6
Cianidanol	Confirmed	Training Set	1	Arginase	O96394
Sertindole	Confirmed	Training Set	1	Gastrin/cholecystokinin type B receptor	CCKBR
Sertindole	Confirmed	Training Set	1	Neuronal acetylcholine receptor	_S0020
Suloctidil	Confirmed	Training Set	1	Cytochrome P450 2D6	CYP2D6
Benzydamine.Hydrochloride	Confirmed	Training Set	1	Guanylate cyclase soluble	_S0017
Troglitazone	Confirmed	Training Set	1	5-hydroxytryptamine receptor 2B	HTR2B
Trovafloxacin	Confirmed	Training Set	1	DNA damage-inducible transcript 3 protein	DDIT3
Ketoconazole	Confirmed	Training Set	1	Phylloquinone omega-hydroxylase CYP4F2	CYP4F2
Naftidrofuryl.Oxalate	Confirmed	Training Set	1	Bile salt export pump	ABCB11
Benzbromarone	Confirmed	Training Set	1	Canalicular multispecific organic anion transporter 1	ABCC2
Domperidone	Confirmed	Training Set	1	Aldehyde oxidase	AOX1
Suloctidil	Confirmed	Training Set	1	D(3) dopamine receptor	DRD3
Troglitazone	Confirmed	Training Set	1	Mitogen-activated protein kinase 1	MAPK1
Astemizole	Confirmed	Training Set	1	Multidrug resistance protein 1A	Abcb1a
Ketoconazole	Confirmed	Training Set	1	HSP90	Q8IL32
Terconazole	Confirmed	Training Set	1	HSP90	Q8IL32
Etilefrine	Confirmed	Training Set	1	Galanin receptor type 3	GALR3
Thioridazine	Confirmed	Training Set	1	Voltage-dependent L-type calcium channel	_S0041
Nifedipine	Confirmed	Training Set	1	C-C chemokine receptor type 2	CCR2
Cianidanol	Confirmed	Training Set	1	Aspartyl aminopeptidase 4	APE4
Rimonabant	Confirmed	Training Set	1	Multidrug resistance-associated protein 1	ABCC1
Benzbromarone	Confirmed	Training Set	1	5-hydroxytryptamine receptor 2B	HTR2B
Adenosine.Phosphate	Confirmed	Training Set	1	Luciferin 4-monooxygenase	P08659
Perhexiline	Confirmed	Training Set	1	Epidermal growth factor receptor	EGFR
Nifedipine	Confirmed	Training Set	1	Indoleamine 2,3-dioxygenase 2	IDO2
Bufexamac	Confirmed	Training Set	1	Cytochrome P450 1A2	CYP1A2
Terconazole	Confirmed	Training Set	1	Cytochrome P450 3A4	CYP3A4
Thioridazine	Confirmed	Training Set	1	Kappa-type opioid receptor	OPRK1
Astemizole	Confirmed	Training Set	1	Multidrug resistance protein 1B	Abcb1b
Suloctidil	Confirmed	Training Set	1	Muscarinic acetylcholine receptor M4	CHRM4
Terconazole	Confirmed	Training Set	1	Potassium voltage-gated channel subfamily H member 2	KCNH2
Trovafloxacin	Confirmed	Training Set	1	Bile salt export pump	ABCB11
Astemizole	Confirmed	Training Set	1	Substance-K receptor	TACR2
Alosetron	Confirmed	Training Set	1	High affinity choline transporter 1	SLC5A7
Astemizole	Confirmed	Training Set	1	SODIUM CHANNEL	_F0174
Astemizole	Confirmed	Training Set	1	Sodium channel protein type 5 subunit alpha	SCN5A
Thioridazine	Confirmed	Training Set	1	Sodium channel protein type 5 subunit alpha	SCN5A
Bromocriptine.Mesylate	Confirmed	Training Set	1	Androgen receptor	AR
Zimeldine	Confirmed	Training Set	1	D(2) dopamine receptor	DRD2
Bithionol	Confirmed	Training Set	1	Solute carrier family 22 member 2	SLC22A2
Ketoconazole	Confirmed	Training Set	1	Potassium voltage-gated channel subfamily H member 2	KCNH2
Nifedipine	Confirmed	Training Set	1	Myosin light chain kinase, smooth muscle	MYLK
Sertindole	Confirmed	Training Set	1	Potassium voltage-gated channel subfamily A member 5	KCNA5
Vincamine	Confirmed	Training Set	1	Muscarinic acetylcholine receptor M3	CHRM3
Troglitazone	Confirmed	Training Set	1	Aldose reductase	AKR1B1
Methapyrilene	Confirmed	Training Set	1	5-hydroxytryptamine receptor 6	HTR6
Ketoconazole	Confirmed	Training Set	1	Thromboxane-A synthase	TBXAS1
Astemizole	Confirmed	Training Set	1	Melanocortin receptor 5	MC5R
Naftidrofuryl.Oxalate	Confirmed	Training Set	1	5-hydroxytryptamine receptor 2A	HTR2A
Adenosine.Phosphate	Confirmed	Training Set	1	HSP90	Q8IL32
Domperidone	Confirmed	Training Set	1	Multidrug and toxin extrusion protein 1	SLC47A1
Sertindole	Confirmed	Training Set	1	Sodium channel protein type 11 subunit alpha	SCN11A
Sertindole	Confirmed	Training Set	1	Sodium channel protein type 4 subunit alpha	SCN4A
Sertindole	Confirmed	Training Set	1	Sodium channel protein type 7 subunit alpha	SCN7A
Sertindole	Confirmed	Training Set	1	Sodium channel protein type 8 subunit alpha	SCN8A
Bithionol	Confirmed	Training Set	1	D(3) dopamine receptor	DRD3
Nifedipine	Confirmed	Training Set	1	Cholinesterase	BCHE
Terconazole	Confirmed	Training Set	1	Arachidonate 15-lipoxygenase	ALOX15
Isotretinoin	Confirmed	Training Set	1	Mitogen-activated protein kinase 14	MAPK14
Prenylamine	Confirmed	Training Set	1	Sodium channel protein type 5 subunit alpha	SCN5A
Suloctidil	Confirmed	Training Set	1	DNA damage-inducible transcript 3 protein	DDIT3
Vitamin.E	Confirmed	Training Set	1	Estrogen receptor	ESR1
Ketoconazole	Confirmed	Training Set	1	Cholesterol side-chain cleavage enzyme, mitochondrial	CYP11A1
Noscapine	Confirmed	Training Set	1	Solute carrier family 22 member 2	SLC22A2
Secobarbital	Confirmed	Training Set	1	Matrix metalloproteinase-9	MMP9
Terconazole	Confirmed	Training Set	1	D(3) dopamine receptor	DRD3
Troglitazone	Confirmed	Training Set	1	Voltage-dependent L-type calcium channel	_S0041
Astemizole	Confirmed	Training Set	1	Tyrosine-protein kinase Fyn	FYN
Suloctidil	Confirmed	Training Set	1	Adenosine receptor A3	ADORA3
Zimeldine	Confirmed	Training Set	1	Cytochrome P450 2D6	CYP2D6
Clobutinol	Confirmed	Training Set	1	Potassium voltage-gated channel subfamily H member 2	KCNH2
Thioridazine	Confirmed	Training Set	1	Epidermal growth factor receptor	EGFR
Troglitazone	Confirmed	Training Set	1	Thromboxane-A synthase	TBXAS1
Ethinylestradiol	Confirmed	Training Set	1	Nuclear receptor subfamily 1 group I member 3	NR1I3
Nifedipine	Confirmed	Training Set	1	Cytochrome P450 2J2	CYP2J2
Tranylcypromine	Confirmed	Training Set	1	Cytochrome P450 1A2	CYP1A2
Bithionol	Confirmed	Training Set	1	Potassium channel subfamily T member 1	KCNT1
Cephaloridine	Confirmed	Training Set	1	Nuclear receptor subfamily 1 group I member 2	NR1I2
Dexfenfluramine	Confirmed	Training Set	1	Beta-1 adrenergic receptor	ADRB1
Isotretinoin	Confirmed	Training Set	1	Adenosine receptor A3	ADORA3
Mianserin	Confirmed	Training Set	1	Potassium voltage-gated channel subfamily H member 2	KCNH2
Omeprazole	Confirmed	Training Set	1	Induced myeloid leukemia cell differentiation protein Mcl-1	MCL1
Perhexiline	Confirmed	Training Set	1	G-protein coupled receptor 55	GPR55
Alosetron	Confirmed	Training Set	1	Potassium voltage-gated channel subfamily H member 2	KCNH2
Ethinylestradiol	Confirmed	Training Set	1	5-hydroxytryptamine receptor 4	HTR4
Perhexiline	Confirmed	Training Set	1	Sodium-dependent noradrenaline transporter	SLC6A2
Cisapride	Confirmed	Training Set	1	3-hydroxy-3-methylglutaryl-coenzyme A reductase	HMGCR
Bithionol	Confirmed	Training Set	1	Mu-type opioid receptor	OPRM1
Ketoconazole	Confirmed	Training Set	1	Voltage-dependent L-type calcium channel	_S0041
Nomifensine	Confirmed	Training Set	1	5-hydroxytryptamine receptor 1A	HTR1A
Bithionol	Confirmed	Training Set	1	Nuclear receptor subfamily 1 group I member 2	NR1I2
Cianidanol	Confirmed	Training Set	1	Carbonic anhydrase 3	CA3
Pergolide	Confirmed	Training Set	1	Cytochrome P450 1A2	CYP1A2
Rosiglitazone	Confirmed	Training Set	1	Thromboxane-A synthase	TBXAS1
Suloctidil	Confirmed	Training Set	1	Histamine H1 receptor	HRH1
Terconazole	Confirmed	Training Set	1	Muscarinic acetylcholine receptor M5	CHRM5
Phenylbutazone	Confirmed	Training Set	1	Cyclooxygenase 2	COX-2
Benzbromarone	Confirmed	Training Set	1	Adenosine receptor A3	ADORA3
Bithionol	Confirmed	Training Set	1	Solute carrier family 22 member 1	SLC22A1
Suloctidil	Confirmed	Training Set	1	Substance-K receptor	TACR2
Tranylcypromine	Confirmed	Training Set	1	Cytochrome P450 2A13	CYP2A13
Troglitazone	Confirmed	Training Set	1	Adenosine receptor A3	ADORA3
Cianidanol	Confirmed	Training Set	1	Carbonic anhydrase 5B, mitochondrial	CA5B
Gatifloxacin	Confirmed	Training Set	1	Dual specificity protein kinase CLK4	CLK4
Rimonabant	Confirmed	Training Set	1	Multidrug resistance-associated protein 4	ABCC4
Cianidanol	Confirmed	Training Set	1	DNA repair protein recA homolog 1, chloroplastic	RECA
Perhexiline	Confirmed	Training Set	1	Tyrosine-protein kinase Fyn	FYN
Trovafloxacin	Confirmed	Training Set	1	Thromboxane-A synthase	TBXAS1
Astemizole	Confirmed	Training Set	1	Glycine receptor	_S0015
Bithionol	Confirmed	Training Set	1	5-hydroxytryptamine receptor 1A	HTR1A
Benzbromarone	Confirmed	Training Set	1	Cytochrome P450 2J2	CYP2J2
Suloctidil	Confirmed	Training Set	1	Beta-3 adrenergic receptor	ADRB3
Terconazole	Confirmed	Training Set	1	5-hydroxytryptamine receptor 2A	HTR2A
Isotretinoin	Confirmed	Training Set	1	Alpha-2B adrenergic receptor	ADRA2B
Troglitazone	Confirmed	Training Set	1	Indoleamine 2,3-dioxygenase 2	IDO2
Benzbromarone	Confirmed	Training Set	1	Solute carrier family 22 member 6	SLC22A6
Perhexiline	Confirmed	Training Set	1	Sodium channel protein type 5 subunit alpha	SCN5A
Terconazole	Confirmed	Training Set	1	Sodium-dependent dopamine transporter	SLC6A3
Carmofur	Confirmed	Training Set	1	Cytochrome P450 2D6	CYP2D6
Fipexide	Confirmed	Training Set	1	Cytochrome P450 1A2	CYP1A2
Moxisylyte	Confirmed	Training Set	1	Cytochrome P450 1A2	CYP1A2
Naftidrofuryl.Oxalate	Confirmed	Training Set	1	Cytochrome P450 2D6	CYP2D6
Terconazole	Confirmed	Training Set	1	5-hydroxytryptamine receptor 2C	HTR2C
Terconazole	Confirmed	Training Set	1	Heme oxygenase 3, chloroplastic	HO3
Thioridazine	Confirmed	Training Set	1	Tyrosine-protein kinase Fyn	FYN
Zimeldine	Confirmed	Training Set	1	Cytochrome P450 2C9	CYP2C9
Nomifensine	Confirmed	Training Set	1	Histamine H1 receptor	HRH1
Terconazole	Confirmed	Training Set	1	Muscarinic acetylcholine receptor M4	CHRM4
Bithionol	Confirmed	Training Set	1	Multidrug and toxin extrusion protein 1	SLC47A1
Phenylbutazone	Confirmed	Training Set	1	fMet-Leu-Phe receptor	FPR1
Ketoconazole	Confirmed	Training Set	1	Arachidonate 15-lipoxygenase	ALOX15
Suprofen	Confirmed	Training Set	1	5-hydroxytryptamine receptor 2A	HTR2A
Bithionol	Confirmed	Training Set	1	Solute carrier family 22 member 3	SLC22A3
Mianserin	Confirmed	Training Set	1	Sodium channel protein type 1 subunit alpha	SCN1A
Mianserin	Confirmed	Training Set	1	Sodium channel protein type 3 subunit alpha	SCN3A
Gentamicin	Confirmed	Training Set	1	GLUN	_F0075
Thalidomide	Confirmed	Training Set	1	Cereblon isoform 4	A4TVL0
Troglitazone	Confirmed	Training Set	1	Bile salt export pump	ABCB11
Astemizole	Confirmed	Training Set	1	Epidermal growth factor receptor	EGFR
Isotretinoin	Confirmed	Training Set	1	Bile salt export pump	ABCB11
Terconazole	Confirmed	Training Set	1	5-hydroxytryptamine receptor 4	HTR4
Benzbromarone	Confirmed	Training Set	1	Calpain	_S0007
Carmofur	Confirmed	Training Set	1	Mitogen-activated protein kinase 3	MAPK3
Perhexiline	Confirmed	Training Set	1	Potassium voltage-gated channel subfamily H member 2	KCNH2
Remoxipride	Confirmed	Training Set	1	5-hydroxytryptamine receptor 1D	HTR1D
Dilevalol	Confirmed	Training Set	1	Cytochrome P450 2C19	CYP2C19
Gentamicin	Confirmed	Training Set	1	Transient receptor potential cation channel subfamily A member 1	TRPA1
Nifedipine	Confirmed	Training Set	1	Glycine receptor	_S0015
Zimeldine	Confirmed	Training Set	1	Cytochrome P450 3A4	CYP3A4
Prenylamine	Confirmed	Training Set	1	Sodium- and chloride-dependent glycine transporter 1	SLC6A9
Sertindole	Confirmed	Training Set	1	Multidrug resistance protein 1	ABCB1
Bithionol	Confirmed	Training Set	1	Multidrug and toxin extrusion protein 2	SLC47A2
Ketoconazole	Confirmed	Training Set	1	Multidrug resistance protein 1B	Abcb1b
Terconazole	Confirmed	Training Set	1	Muscarinic acetylcholine receptor M3	CHRM3
Thioridazine	Confirmed	Training Set	1	Serum albumin	ALB
Ketoconazole	Confirmed	Training Set	1	Multidrug resistance protein 1A	Abcb1a
Ketoconazole	Confirmed	Training Set	1	Heme oxygenase 3, chloroplastic	HO3
Ketoconazole	Confirmed	Training Set	1	Multidrug resistance protein 1	ABCB1
Perhexiline	Confirmed	Training Set	1	Voltage-dependent T-type calcium channel	_S0043
Troglitazone	Confirmed	Training Set	1	Amine oxidase [flavin-containing] A	MAOA
Sparteine.Sulphate	Confirmed	Training Set	1	Cytochrome P450 2D26	Cyp2d26 {ECO:0000312|EMBL:AAH23241.1,
Buprenorphine	Confirmed	Training Set	1	Potassium voltage-gated channel subfamily H member 2	KCNH2
Cianidanol	Confirmed	Training Set	1	Carbonic anhydrase 15	Ca15
Ketoconazole	Confirmed	Training Set	1	Delta-type opioid receptor	OPRD1
Ketoconazole	Confirmed	Training Set	1	POTASSIUM CHANNEL	_F0155
Dilevalol	Confirmed	Training Set	1	CAAX prenyl protease 1	STE24
Troglitazone	Confirmed	Training Set	1	Nuclear receptor subfamily 1 group I member 2	NR1I2
Astemizole	Confirmed	Training Set	1	Histamine H4 receptor	HRH4
Benziodarone	Confirmed	Training Set	1	Baculoviral IAP repeat-containing protein 5	BIRC5
Domperidone	Confirmed	Training Set	1	Solute carrier family 22 member 2	SLC22A2
Gatifloxacin	Confirmed	Training Set	1	Dual specificity protein kinase CLK2	CLK2
Gatifloxacin	Confirmed	Training Set	1	Serine/threonine-protein kinase D3	PRKD3
Minaprine	Confirmed	Training Set	1	Cytochrome P450 2D6	CYP2D6
Nialamide	Confirmed	Training Set	1	Cytochrome P450 2D6	CYP2D6
Nifedipine	Confirmed	Training Set	1	Potassium channel subfamily K member 2	KCNK2
Terconazole	Confirmed	Training Set	1	Sodium-dependent serotonin transporter	SLC6A4
Nomifensine	Confirmed	Training Set	1	Sentrin-specific protease 1	SENP1
Ketoconazole	Confirmed	Training Set	1	Cytochrome P450 26A1	CYP26A1
Benzbromarone	Confirmed	Training Set	1	Monocarboxylate transporter 2	SLC16A7
Perhexiline	Confirmed	Training Set	1	Potassium voltage-gated channel subfamily A member 5	KCNA5
Sertindole	Confirmed	Training Set	1	Voltage-dependent L-type calcium channel	_S0041
Terconazole	Confirmed	Training Set	1	Nuclear receptor subfamily 1 group I member 2	NR1I2
Ketoconazole	Confirmed	Training Set	1	5-hydroxytryptamine receptor 1B	HTR1B
Nifedipine	Confirmed	Training Set	1	5-hydroxytryptamine receptor 3A	HTR3A
Thioridazine	Confirmed	Training Set	1	Sodium- and chloride-dependent glycine transporter 1	SLC6A9
Terconazole	Confirmed	Training Set	1	Glycosyltransferase-like protein LARGE1	LARGE
Tryptophan	Confirmed	Training Set	1	Hydroxycarboxylic acid receptor 3	HCAR3
BAY-87-2243	New	100011	0.697	Alpha-2C adrenergic receptor	ADRA2C
BAY-87-2243	New	100011	0.697	Alpha-2A adrenergic receptor	ADRA2A
VS1-011	New	100011	0.697	5-hydroxytryptamine receptor 2A	HTR2A
SB-277011	New	100011	0.697	Alpha-1A adrenergic receptor	ADRA1A
SB-277011	New	100011	0.675	Alpha-1D adrenergic receptor	ADRA1D
SB-277011	New	100011	0.675	Alpha-2B adrenergic receptor	ADRA2B
p21-activated.kinase.inhibitors.central.nervous.system.disorders.cancer.Afraxis.Scripps.Research.Institute	New	100011	0.675	Alpha-1D adrenergic receptor	ADRA1D
p21-activated.kinase.inhibitors.central.nervous.system.disorders.cancer.Afraxis.Scripps.Research.Institute	New	100011	0.675	Alpha-2A adrenergic receptor	ADRA2A
p21-activated.kinase.inhibitors.central.nervous.system.disorders.cancer.Afraxis.Scripps.Research.Institute	New	100011	0.675	Alpha-1B adrenergic receptor	ADRA1B
p21-activated.kinase.inhibitors.central.nervous.system.disorders.cancer.Afraxis.Scripps.Research.Institute	New	100011	0.675	Alpha-2C adrenergic receptor	ADRA2C
adoprazine	New	100011	0.675	Beta-1 adrenergic receptor	ADRB1
Moxisylyte	New	100011	0.697	5-hydroxytryptamine receptor 2A	HTR2A
Bromfenac	New	100011	0.675	C-X-C chemokine receptor type 2	CXCR2
Veralipride	New	100011	0.675	Alpha-2B adrenergic receptor	ADRA2B
E-2051	New	10011	0.681	Muscarinic acetylcholine receptor M3	CHRM3
NNC-09-0026	New	10011	0.681	D(3) dopamine receptor	DRD3
SK-951	New	10011	0.681	5-hydroxytryptamine receptor 6	HTR6
ORL-1.antagonists.CNS.disorders.Brane	New	10011	0.681	5-hydroxytryptamine receptor 2C	HTR2C
lensiprazine	New	10011	0.66	Delta-type opioid receptor	OPRD1
RG-3039	New	10011	0.66	5-hydroxytryptamine receptor 2C	HTR2C
BAY-87-2243	New	10011	0.66	Alpha-1B adrenergic receptor	ADRA1B
carvedilol.once.daily.Biovail	Confirmed	10011	0.66	5-hydroxytryptamine receptor 2C	HTR2C
IkappaB.kinase.beta.IKKbeta.inhibitors.inflammation.autoimmune.diseases.Boehringer.Ingelheim	New	10011	0.66	5-hydroxytryptamine receptor 7	HTR7
REC-15.3079	New	10011	0.66	Delta-type opioid receptor	OPRD1
Grepafloxacin	New	10011	0.681	Alpha-1B adrenergic receptor	ADRA1B
Indoramin	Confirmed	10011	0.681	5-hydroxytryptamine receptor 1D	HTR1D
SB-277011	New	10011	0.675	Alpha-2C adrenergic receptor	ADRA2C
S-16924	New	10011	0.654	5-HT1 RECEPTOR	_F0002
vanoxerine.cocaine.dependence.NIDA	New	10011	0.654	Muscarinic acetylcholine receptor M1	CHRM1
Moxisylyte	New	10011	0.675	5-hydroxytryptamine receptor 1A	HTR1A
Etilefrine	New	10011	0.675	D(3) dopamine receptor	DRD3
Clomacran	New	10011	0.675	ALPHA-ADRENOCEPTOR	_F0012
Bromfenac	New	10011	0.654	C-X-C chemokine receptor type 1	CXCR1
Clomacran	New	10011	0.654	5-hydroxytryptamine receptor 5B	Htr5b
Clomacran	New	10011	0.654	5-hydroxytryptamine receptor 1E	HTR1E
Alzheimer.s.disease.therapeutics.DuPont.Scios	Confirmed	100011	0.752	Collagenase 3	MMP13
sphingosine-1-phosphate.nanoparticulate.acne.York.Pharma	New	100011	0.817	Lysophosphatidic acid receptor 1	LPAR1
PF-3814735	Confirmed	100011	0.717	Testis-specific serine/threonine-protein kinase 2	TSSK2
AV-412	New	100011	0.6	Serine/threonine-protein kinase ULK2	ULK2
Doxylamine	New	100011	0.817	Muscarinic acetylcholine receptor M5	CHRM5
Mianserin	Confirmed	100011	0.817	ALPHA1-ADRENOCEPTOR	_F0015
Ephedra	Confirmed	100011	0.817	ALPHA1-ADRENOCEPTOR	_F0015
Doxylamine	New	100011	0.817	Muscarinic acetylcholine receptor M4	CHRM4
Doxylamine	New	100011	0.726	5-hydroxytryptamine receptor 2C	HTR2C
Fenoterol	New	100011	0.726	D(3) dopamine receptor	DRD3
S1P.receptor.modulator.autoimmune.disorders.AbbVie	New	10011	0.667	Sphingosine 1-phosphate receptor 5	S1PR5
HEP-689	New	10011	0.647	5-hydroxytryptamine receptor 1A	HTR1A
BVT-74316	New	10011	0.647	Mu-type opioid receptor	OPRM1
MCP-1.antagonists.GlaxoSmithKline	Confirmed	10011	0.647	5-hydroxytryptamine receptor 2C	HTR2C
antibacterial.compounds.Cumbre	New	10011	0.647	5-hydroxytryptamine receptor 2A	HTR2A
NPS-1392	New	10011	0.647	Alpha-2C adrenergic receptor	ADRA2C
Dolasetron	New	10011	0.667	5-hydroxytryptamine receptor 6	HTR6
Camazepam	New	10011	0.667	Adenosine receptor A2a	ADORA2A
Dolasetron	New	10011	0.667	5-hydroxytryptamine receptor 2A	HTR2A
Dolasetron	New	10011	0.667	5-hydroxytryptamine receptor 2B	HTR2B
Dolasetron	New	10011	0.667	5-hydroxytryptamine receptor 1F	HTR1F
Dolasetron	New	10011	0.667	5-hydroxytryptamine receptor 2C	HTR2C
Dolasetron	New	10011	0.667	5-hydroxytryptamine receptor 1A	HTR1A
Isotretinoin	New	10011	0.677	Peroxisome proliferator-activated receptor gamma	PPARG
Dolasetron	New	10011	0.667	5-hydroxytryptamine receptor 1B	HTR1B
Dolasetron	New	10011	0.667	5-hydroxytryptamine receptor 1D	HTR1D
Bromocriptine.Mesylate	Confirmed	10011	0.667	5-hydroxytryptamine receptor 1D	HTR1D
Medifoxamine	New	10011	0.667	Alpha-1B adrenergic receptor	ADRA1B
Medifoxamine	New	10011	0.647	Alpha-1A adrenergic receptor	ADRA1A
Budipine	New	10011	0.647	D(3) dopamine receptor	DRD3
Ibufenac	New	10011	0.647	C-X-C chemokine receptor type 2	CXCR2
Medifoxamine	New	10011	0.647	Alpha-1D adrenergic receptor	ADRA1D
Thenalidine	New	10011	0.647	Alpha-1A adrenergic receptor	ADRA1A
Medifoxamine	New	10011	0.647	D(3) dopamine receptor	DRD3
pain.therapeutics.CeNeS.Kings.College	New	10011	0.658	OPIOID RECEPTOR	_F0130
NPC-18166	New	10011	0.658	ALPHA2-ADRENOCEPTOR	_F0016
carvedilol.once.daily.Biovail	Confirmed	10011	0.658	5-hydroxytryptamine receptor 1B	HTR1B
Orciprenaline	New	10011	0.658	ALPHA2-ADRENOCEPTOR	_F0016
Amfepramone.Hydrochloride	New	10011	0.658	ALPHA2-ADRENOCEPTOR	_F0016
Indoramin	Confirmed	10011	0.638	Histamine H1 receptor	HRH1
Oxyphenisatine	New	10011	0.648	Steroid hormone receptor ERR1	ESRRA
Dilevalol	Confirmed	10011	0.638	ALPHA1-ADRENOCEPTOR	_F0015
AZD-5438	New	100101	0.669	Dual specificity tyrosine-phosphorylation-regulated kinase 1B	DYRK1B
AZD-5438	New	100101	0.639	Tyrosine-protein kinase FRK	FRK
AZD-5438	New	100101	0.639	Homeodomain-interacting protein kinase 4	HIPK4
GR-159897	New	100101	0.672	Muscarinic acetylcholine receptor M4	CHRM4
GR-159897	New	100101	0.672	Muscarinic acetylcholine receptor M5	CHRM5
Indoramin	New	100101	0.757	D(3) dopamine receptor	DRD3
Ro-327315	New	10011	0.741	Collagenase 3	MMP13
cenisertib	Confirmed	10011	0.741	Proto-oncogene tyrosine-protein kinase ROS	ROS1
cenisertib	Confirmed	10011	0.707	Macrophage-stimulating protein receptor	MST1R
cenisertib	Confirmed	10011	0.707	Vascular endothelial growth factor receptor 3	FLT4
cenisertib	Confirmed	10011	0.741	Non-receptor tyrosine-protein kinase TYK2	TYK2
cenisertib	Confirmed	10011	0.741	Serine/threonine-protein kinase PLK4	PLK4
cenisertib	Confirmed	10011	0.741	Serine/threonine-protein kinase 17A	STK17A
cenisertib	Confirmed	10011	0.741	Mitogen-activated protein kinase kinase kinase kinase 5	MAP4K5
cenisertib	Confirmed	10011	0.707	MAP/microtubule affinity-regulating kinase 3	MARK3
PF-562271	Confirmed	10011	0.741	Proto-oncogene tyrosine-protein kinase ROS	ROS1
cenisertib	Confirmed	10011	0.707	Leukocyte tyrosine kinase receptor	LTK
cenisertib	Confirmed	10011	0.741	Tyrosine-protein kinase ITK/TSK	ITK
cenisertib	Confirmed	10011	0.741	Mitogen-activated protein kinase 8	MAPK8
PF-562271	Confirmed	10011	0.707	Tyrosine-protein kinase FRK	FRK
PF-562271	Confirmed	10011	0.707	BDNF/NT-3 growth factors receptor	NTRK2
PF-562271	Confirmed	10011	0.707	MAP/microtubule affinity-regulating kinase 4	MARK4
cenisertib	Confirmed	10011	0.707	Dual specificity mitogen-activated protein kinase kinase 1	MAP2K1
PF-562271	Confirmed	10011	0.707	Mitogen-activated protein kinase 1	MAPK1
cenisertib	Confirmed	10011	0.707	Serine/threonine-protein kinase TAO1	TAOK1
PF-562271	Confirmed	10011	0.707	Tyrosine-protein kinase ITK/TSK	ITK
cenisertib	Confirmed	10011	0.707	Maternal embryonic leucine zipper kinase	MELK
cenisertib	Confirmed	10011	0.707	Tyrosine-protein kinase Fer	FER
cenisertib	Confirmed	10011	0.707	Dual specificity protein kinase CLK4	CLK4
cenisertib	Confirmed	10011	0.707	Testis-specific serine/threonine-protein kinase 1	TSSK1B
GR-159897	New	10011	0.809	5-HT2 RECEPTOR	_F0003
PF-562271	Confirmed	10011	0.707	Mitogen-activated protein kinase kinase kinase kinase 5	MAP4K5
cenisertib	Confirmed	10011	0.707	Receptor tyrosine-protein kinase erbB-2	ERBB2
PF-562271	Confirmed	10011	0.707	Dual specificity protein kinase CLK2	CLK2
cenisertib	Confirmed	10011	0.707	Protein kinase C gamma type	PRKCG
PF-3814735	Confirmed	10011	0.707	Maternal embryonic leucine zipper kinase	MELK
PF-562271	Confirmed	10011	0.707	Mitogen-activated protein kinase kinase kinase 10	MAP3K10
PF-562271	Confirmed	10011	0.741	Serine/threonine-protein kinase SIK2	SIK2
PF-562271	Confirmed	10011	0.707	Macrophage-stimulating protein receptor	MST1R
PF-3814735	Confirmed	10011	0.707	Mitogen-activated protein kinase 1	MAPK1
cenisertib	Confirmed	10011	0.707	Cyclin-dependent-like kinase 5	CDK5
cenisertib	Confirmed	10011	0.741	cAMP-dependent protein kinase	_S0008
PF-3814735	Confirmed	10011	0.707	Cyclin-dependent kinase 9	CDK9
PF-562271	Confirmed	10011	0.707	Serine/threonine-protein kinase PLK4	PLK4
cenisertib	Confirmed	10011	0.707	Serine/threonine-protein kinase PAK 4	PAK4
resveratrol	Confirmed	10011	0.707	Carbonic anhydrase 12	CA12
verapamil.R.S.isomers.Chiroscience.Knoll	Confirmed	10011	0.63	Alpha-2B adrenergic receptor	ADRA2B
IkappaB.kinase.beta.IKKbeta.inhibitors.inflammation.autoimmune.diseases.Boehringer.Ingelheim	New	10011	0.719	5-hydroxytryptamine receptor 1F	HTR1F
Dexfenfluramine	Confirmed	10011	0.719	Alpha-2C adrenergic receptor	ADRA2C
Pergolide	Confirmed	10011	0.809	5-hydroxytryptamine receptor 5A	HTR5A
Dexfenfluramine	Confirmed	10011	0.719	Alpha-2B adrenergic receptor	ADRA2B
Dexfenfluramine	Confirmed	10011	0.63	Alpha-2A adrenergic receptor	ADRA2A
Astemizole	Confirmed	10011	0.719	Muscarinic acetylcholine receptor M5	CHRM5
Astemizole	Confirmed	10011	0.719	Muscarinic acetylcholine receptor M4	CHRM4
Mianserin	Confirmed	10011	0.63	Muscarinic acetylcholine receptor M4	CHRM4
Astemizole	Confirmed	10011	0.719	5-hydroxytryptamine receptor 1B	HTR1B
Indoramin	Confirmed	10011	0.809	5-hydroxytryptamine receptor 1B	HTR1B
A-837093	New	100110	0.649	DNA POLYMERASE	_F0054
GR-159897	New	100110	0.765	5-hydroxytryptamine receptor 1F	HTR1F
AZD-5438	Confirmed	100110	0.621	G1/S-specific cyclin-D3	CCND3
VS1-011	New	100110	0.621	FGFR	_F0070
NS5b.polymerase.inhibitors.anti-HCV.infection.Genelabs	New	100110	0.621	Ribonucleoside-diphosphate reductase	_S0031
sphingosine-1-phosphate.nanoparticulate.acne.York.Pharma	New	100110	0.742	Lysophosphatidic acid receptor 2	LPAR2
DPI-221	New	100110	0.658	OPIOID RECEPTOR	_F0130
Pergolide	Confirmed	100110	0.658	5-hydroxytryptamine receptor 5B	Htr5b
RUS-350.oral.Huntingtons.chorea.Biovail.Cambridge.Laboratories	Confirmed	100111	0.797	Sodium-dependent serotonin transporter	SLC6A4
RUS-350.oral.Huntingtons.chorea.Biovail.Cambridge.Laboratories	Confirmed	100111	0.797	Sodium-dependent dopamine transporter	SLC6A3
ilorasertib	New	100111	0.814	Ephrin type-B receptor 4	EPHB4
PF-3758309	New	100111	0.776	Mitogen-activated protein kinase 1	MAPK1
robustaflavone	New	100111	0.647	Estradiol 17-beta-dehydrogenase 2	HSD17B2
Domperidone	New	100111	0.623	Sodium channel protein type 1 subunit alpha	SCN1A
Domperidone	New	100111	0.623	Sodium channel protein type 3 subunit alpha	SCN3A
Dexfenfluramine	Confirmed	100111	0.859	5-hydroxytryptamine receptor 1A	HTR1A
eptazocine.patch.Theraderm-LRS.Theratech	New	1010	0.643	OPIOID RECEPTOR	_F0130
NNC-09-0026	New	1010	0.623	Substance-P receptor	TACR1
ribavirin.tiazofurin.multiple.sclerosis.Slavica	New	1010	0.623	A2 RECEPTOR	_F0005
ribavirin.traumatic.brian.injury.Slavica	New	1010	0.623	A2 RECEPTOR	_F0005
ribavirin.traumatic.brian.injury.Slavica	New	1010	0.623	Adenosine receptor A3	ADORA3
ribavirin.tiazofurin.multiple.sclerosis.Slavica	New	1010	0.623	Adenosine receptor A3	ADORA3
iloprost.inhaled.extended-release.Actelion.Innovata	New	1010	0.623	Prostaglandin D2 receptor 2	PTGDR2
MDL-11939	New	1010	0.623	5-hydroxytryptamine receptor 7	HTR7
MCP-1.antagonists.GlaxoSmithKline	Confirmed	1010	0.643	5-hydroxytryptamine receptor 1E	HTR1E
Camazepam	New	1010	0.643	Adenosine receptor A1	ADORA1
Cisapride	New	1010	0.643	C-C chemokine receptor type 3	CCR3
Sibutramine	New	1010	0.643	Histamine H3 receptor	HRH3
Ribavirin	New	1010	0.623	A2 RECEPTOR	_F0005
Ribavirin	New	1010	0.623	Adenosine receptor A3	ADORA3
Lynestrenol	New	1010	0.634	Progesterone receptor	PGR
Bromocriptine.Mesylate	Confirmed	1010	0.623	5-hydroxytryptamine receptor 4	HTR4
Ephedra	Confirmed	1010	0.623	Beta-2 adrenergic receptor	ADRB2
RUS-350.oral.Huntingtons.chorea.Biovail.Cambridge.Laboratories	Confirmed	101001	0.779	D(3) dopamine receptor	DRD3
RUS-350.oral.Huntingtons.chorea.Biovail.Cambridge.Laboratories	Confirmed	101001	0.779	D(2) dopamine receptor	DRD2
dual.Rho-associated.protein.kinase.1.2.inhibitors.immune.disorders.AbbVie	Confirmed	101001	0.637	Protein kinase C theta type	PRKCQ
CDK.inhibitors.indirubin.derivatives.Oncotest	New	101001	0.637	Protein kinase C epsilon type	PRKCE
CDK.inhibitors.indirubin.derivatives.Oncotest	New	101001	0.637	Tyrosine-protein kinase BTK	BTK
A-252444.0	New	101001	0.637	Leucine-rich repeat serine/threonine-protein kinase 2	LRRK2
carvotroline	Confirmed	101001	0.755	5-hydroxytryptamine receptor 2A	HTR2A
CDK.inhibitors.indirubin.derivatives.Oncotest	New	101001	0.637	Serine/threonine-protein kinase NLK	NLK
flufenoxina	New	101001	0.67	Muscarinic acetylcholine receptor M2	CHRM2
ipratropium.inhaled.Spiros.Dura	New	101001	0.67	5-hydroxytryptamine receptor 2C	HTR2C
delucemine	New	101001	0.67	Muscarinic acetylcholine receptor M1	CHRM1
delucemine	New	101001	0.67	5-hydroxytryptamine receptor 6	HTR6
delucemine	New	101001	0.67	5-hydroxytryptamine receptor 1D	HTR1D
delucemine	New	101001	0.67	Kappa-type opioid receptor	OPRK1
iloprost.inhaled.extended-release.Actelion.Innovata	New	101001	0.68	Peroxisome proliferator-activated receptor delta	PPARD
delucemine	New	101001	0.67	5-hydroxytryptamine receptor 4	HTR4
delucemine	New	101001	0.67	Alpha-1A adrenergic receptor	ADRA1A
delucemine	New	101001	0.67	Beta-2 adrenergic receptor	ADRB2
delucemine	New	101001	0.67	Substance-P receptor	TACR1
delucemine	New	101001	0.67	Beta-1 adrenergic receptor	ADRB1
delucemine	New	101001	0.67	5-hydroxytryptamine receptor 1B	HTR1B
ipratropium.inhaled.Spiros.Dura	New	101001	0.67	5-hydroxytryptamine receptor 2A	HTR2A
SB-277011	Confirmed	101001	0.755	5-hydroxytryptamine receptor 1D	HTR1D
Tryptophan	New	101001	0.779	5-hydroxytryptamine receptor 1A	HTR1A
Bromocriptine.Mesylate	Confirmed	101001	0.779	Alpha-1B adrenergic receptor	ADRA1B
Alphacetylmethadol	Confirmed	101001	0.67	Mu-type opioid receptor	OPRM1
Megestrol.Acetate	New	101001	0.779	Adenosine receptor A1	ADORA1
Dolasetron	New	101001	0.755	5-hydroxytryptamine receptor 7	HTR7
Remoxipride	Confirmed	101001	0.779	Alpha-2A adrenergic receptor	ADRA2A
Remoxipride	Confirmed	101001	0.779	Alpha-2B adrenergic receptor	ADRA2B
Remoxipride	Confirmed	101001	0.779	Alpha-2C adrenergic receptor	ADRA2C
Thenalidine	New	101001	0.755	Muscarinic acetylcholine receptor M1	CHRM1
Bromocriptine.Mesylate	Confirmed	101001	0.755	5-hydroxytryptamine receptor 2C	HTR2C
Megestrol.Acetate	New	101001	0.67	Adenosine receptor A2a	ADORA2A
Thenalidine	New	101001	0.67	Alpha-1D adrenergic receptor	ADRA1D
Thenalidine	New	101001	0.67	Alpha-1B adrenergic receptor	ADRA1B
Indalpine	New	101001	0.67	5-hydroxytryptamine receptor 2A	HTR2A
SR-59119A	New	10101	0.77	5-HT2 RECEPTOR	_F0003
SEN-1500	New	10101	0.655	Mitogen-activated protein kinase 8	MAPK8
RP-23618	New	10101	0.746	5-hydroxytryptamine receptor 1B	HTR1B
Pyrovalerone	New	10101	0.746	Alpha-2B adrenergic receptor	ADRA2B
Bezitramide	New	10101	0.662	Muscarinic acetylcholine receptor M1	CHRM1
Dexfenfluramine	Confirmed	10101	0.662	5-hydroxytryptamine receptor 1D	HTR1D
AIT-034	New	101010	0.647	PDE4	_F0141
MT-500	Confirmed	101010	0.763	5-hydroxytryptamine receptor 2B	HTR2B
18F-labeled.glyburide.analogs.University.of.Pennsylvania	New	101010	0.622	POTASSIUM CHANNEL	_F0155
PRS-211375.oral.pain.Pharmos	Confirmed	101010	0.74	Cannabinoid receptor 2	CNR2
AZ-13767370	Confirmed	101010	0.618	Mitogen-activated protein kinase 1	MAPK1
hypothemycin.Shionogi	New	101010	0.647	Dual specificity mitogen-activated protein kinase kinase 2	MAP2K2
heterocyclic.hydrazones.cancer.Vion	New	101010	0.647	HSP90	Q8IL32
EndoTAG-2	New	101010	0.647	Paired box protein Pax-8	PAX8
NPC-18166	New	101010	0.74	D(1B) dopamine receptor	DRD5
bridged.beta.lactamase.inhibitors.Roche	New	101010	0.618	BETA-LACTAMASE	_T0008
reverse.transcriptase.inhibitor.oral.HIV.Pharmasset	New	101010	0.618	Reverse transcriptase	reverse transcriptase
TH-9229	Confirmed	101010	0.74	Growth hormone secretagogue receptor type 1	GHSR
carvotroline	Confirmed	101010	0.74	5-hydroxytryptamine receptor 2B	HTR2B
GR-79236	New	101010	0.74	P2Y purinoceptor 2	P2RY2
AZD-1979	Confirmed	101010	0.656	Histamine H3 receptor	HRH3
Tryptophan	New	101010	0.763	5-hydroxytryptamine receptor 4	HTR4
Oxeladin	New	101010	0.647	Sigma non-opioid intracellular receptor 1	SIGMAR1
Oxeladin	New	101010	0.647	Lysosomal Pro-X carboxypeptidase	PRCP
Trovafloxacin	Confirmed	101010	0.618	Streptokinase A	ska
Danthron	New	101010	0.74	Adenosine receptor A2a	ADORA2A
Ethinylestradiol	Confirmed	101010	0.666	Glucocorticoid receptor	NR3C1
Bromocriptine.Mesylate	New	101010	0.656	Endothelin-1 receptor	EDNRA
Lumiracoxib	New	101010	0.666	Peroxisome proliferator-activated receptor gamma	PPARG
Rimonabant	Confirmed	101010	0.656	G-protein coupled receptor 55	GPR55
UK-224671	Confirmed	101011	0.884	Substance-P receptor	TACR1
SR-59104A	New	101011	0.884	Alpha-1A adrenergic receptor	ADRA1A
ilorasertib	Confirmed	101011	0.774	Leucine-rich repeat serine/threonine-protein kinase 2	LRRK2
SNS-032	Confirmed	101011	0.774	Cyclin-dependent kinase 7	CDK7
NPS-1392	Confirmed	101011	0.622	Glutamate receptor ionotropic, NMDA 2D	GRIN2D
NPS-1392	Confirmed	101011	0.622	Glutamate receptor ionotropic, NMDA 2B	GRIN2B
NPS-1392	Confirmed	101011	0.622	Glutamate receptor ionotropic, NMDA 2C	GRIN2C
NPS-1392	Confirmed	101011	0.622	Glutamate receptor ionotropic, NMDA 2A	GRIN2A
18F-labeled.glyburide.analogs.University.of.Pennsylvania	New	101011	0.755	ATP-sensitive inward rectifier potassium channel 11	KCNJ11
Y-27632	Confirmed	101011	0.774	Rho-associated protein kinase 1	ROCK1
carvotroline	Confirmed	101011	0.858	5-hydroxytryptamine receptor 2C	HTR2C
Y-27632	Confirmed	101011	0.774	Rho-associated protein kinase 2	ROCK2
adoprazine	New	101011	0.858	Melanin-concentrating hormone receptor 1	MCHR1
S-amisulpride	Confirmed	101011	0.763	Alpha-2A adrenergic receptor	ADRA2A
SNS-032	Confirmed	101011	0.774	Cyclin-dependent kinase 1	CDK1
henatinib.maleate	New	101011	0.646	Mitogen-activated protein kinase kinase kinase 12	MAP3K12
SB-277011	Confirmed	101011	0.763	5-hydroxytryptamine receptor 1B	HTR1B
iloprost.inhaled.extended-release.Actelion.Innovata	New	101011	0.77	Peroxisome proliferator-activated receptor alpha	PPARA
SB-220025	Confirmed	101011	0.646	Mitogen-activated protein kinase kinase kinase kinase 5	MAP4K5
MCD-386.high.dose.transdermal.Alzheimer.s.disease.schizophrenia.Mithridion	Confirmed	101011	0.763	Muscarinic acetylcholine receptor M2	CHRM2
delucemine	New	101011	0.763	Alpha-2B adrenergic receptor	ADRA2B
SPH-1285	New	101011	0.646	Cholinesterase	BCHE
MCD-386.high.dose.transdermal.Alzheimer.s.disease.schizophrenia.Mithridion	Confirmed	101011	0.763	Muscarinic acetylcholine receptor M4	CHRM4
MCD-386.high.dose.transdermal.Alzheimer.s.disease.schizophrenia.Mithridion	Confirmed	101011	0.763	Muscarinic acetylcholine receptor M5	CHRM5
Bromocriptine.Mesylate	Confirmed	101011	0.884	D(3) dopamine receptor	DRD3
Bromocriptine.Mesylate	Confirmed	101011	0.884	Alpha-1A adrenergic receptor	ADRA1A
Bromocriptine.Mesylate	Confirmed	101011	0.884	Alpha-2A adrenergic receptor	ADRA2A
Etilefrine	New	101011	0.884	ALPHA1-ADRENOCEPTOR	_F0015
Bromocriptine.Mesylate	Confirmed	101011	0.884	Alpha-1D adrenergic receptor	ADRA1D
Bromocriptine.Mesylate	Confirmed	101011	0.858	D(4) dopamine receptor	DRD4
Bromocriptine.Mesylate	Confirmed	101011	0.858	5-hydroxytryptamine receptor 7	HTR7
Suprifen	New	101011	0.858	ALPHA1-ADRENOCEPTOR	_F0015
Oxeladin	New	101011	0.858	Muscarinic acetylcholine receptor M1	CHRM1
Oxeladin	New	101011	0.858	Muscarinic acetylcholine receptor M2	CHRM2
Thalidomide	Confirmed	101011	0.646	Prostaglandin G/H synthase 1	PTGS1
Orciprenaline	New	101011	0.763	D(3) dopamine receptor	DRD3
muscarinic.M1.agonists.Lilly.Novo.Nordisk	New	1011	0.827	Muscarinic acetylcholine receptor M3	CHRM3
S1P.receptor.modulator.autoimmune.disorders.AbbVie	New	1011	0.827	Sphingosine 1-phosphate receptor 4	S1PR4
PNU-99194A	New	1011	0.827	5-HT2 RECEPTOR	_F0003
epimerase.inhibitors.bacterial.infection.Avacyn.Astex.Rockefeller.University	New	1011	0.731	Collagenase 3	MMP13
carvedilol.once.daily.Biovail	Confirmed	1011	0.712	Alpha-2C adrenergic receptor	ADRA2C
mixed.Factor.VIIa.Xa.inhibitors.Celera	Confirmed	1011	0.698	Coagulation factor X	F10
ribavirin.traumatic.brian.injury.Slavica	New	1011	0.802	Adenosine receptor A2b	ADORA2B
ribavirin.tiazofurin.multiple.sclerosis.Slavica	New	1011	0.802	Adenosine receptor A2b	ADORA2B
carvedilol.once.daily.Biovail	Confirmed	1011	0.712	Alpha-2A adrenergic receptor	ADRA2A
MCP-1.antagonists.GlaxoSmithKline	Confirmed	1011	0.802	5-hydroxytryptamine receptor 7	HTR7
RG-7166	New	1011	0.802	5-hydroxytryptamine receptor 1A	HTR1A
resveratrol	New	1011	0.698	MAP/microtubule affinity-regulating kinase 3	MARK3
resveratrol	New	1011	0.698	Serine/threonine-protein kinase Sgk2	SGK2
resveratrol	New	1011	0.698	Casein kinase I isoform alpha	CSNK1A1
resveratrol	New	1011	0.698	Leukocyte tyrosine kinase receptor	LTK
ribavirin.traumatic.brian.injury.Slavica	New	1011	0.712	Adenosine receptor A1	ADORA1
ribavirin.tiazofurin.multiple.sclerosis.Slavica	New	1011	0.712	Adenosine receptor A1	ADORA1
antibacterial.compounds.Cumbre	New	1011	0.712	5-hydroxytryptamine receptor 2C	HTR2C
MCP-1.antagonists.GlaxoSmithKline	Confirmed	1011	0.827	5-hydroxytryptamine receptor 2B	HTR2B
MCP-1.antagonists.GlaxoSmithKline	Confirmed	1011	0.827	5-hydroxytryptamine receptor 1B	HTR1B
Aminorex.Fumarate	New	1011	0.827	Alpha-2A adrenergic receptor	ADRA2A
Ribavirin	New	1011	0.802	Adenosine receptor A2b	ADORA2B
Aminorex.Fumarate	New	1011	0.802	Alpha-2B adrenergic receptor	ADRA2B
Aminorex.Fumarate	New	1011	0.612	Alpha-2C adrenergic receptor	ADRA2C
Ribavirin	New	1011	0.712	Adenosine receptor A1	ADORA1
Medifoxamine	New	1011	0.712	5-hydroxytryptamine receptor 1A	HTR1A
Bromocriptine.Mesylate	Confirmed	1011	0.624	Beta-2 adrenergic receptor	ADRB2
Diamthazole	New	1011	0.712	5-hydroxytryptamine receptor 1B	HTR1B
Bromocriptine.Mesylate	Confirmed	1011	0.624	Beta-1 adrenergic receptor	ADRB1
Nomifensine	Confirmed	1011	0.712	5-hydroxytryptamine receptor 2C	HTR2C
AM-831	New	10110	0.634	3-beta-hydroxysteroid-Delta(8),Delta(7)-isomerase	EBP
F-12682	New	10110	0.753	5-hydroxytryptamine receptor 1A	HTR1A
pexmetinib	New	10110	0.634	Discoidin domain-containing receptor 2	DDR2
F-12682	New	10110	0.753	5-hydroxytryptamine receptor 1B	HTR1B
JTV-519.oral.Sequel.Pharmaceuticals	New	10110	0.606	Sigma non-opioid intracellular receptor 1	SIGMAR1
SR-59230A	New	10110	0.73	BETA-ADRENOCEPTOR	_F0022
CGS-21680C	Confirmed	10110	0.606	UnConfirmed UniProt	ADORA3
ABT-080	New	10110	0.648	Cysteinyl leukotriene receptor 1	CYSLTR1
resveratrol	Confirmed	10110	0.606	Carbonic anhydrase 7	CA7
Benfluorex	New	10110	0.73	5-hydroxytryptamine receptor 7	HTR7
Phenolphthalein	New	10110	0.739	Steroid hormone receptor ERR1	ESRRA
Thioridazine	Confirmed	10110	0.648	D(1B) dopamine receptor	DRD5
Dibenzepin.Hydrochloride	New	10110	0.648	5-hydroxytryptamine receptor 1E	HTR1E
Indoramin	Confirmed	10110	0.648	5-hydroxytryptamine receptor 1E	HTR1E
henatinib.maleate	New	101101	0.748	Serine/threonine-protein kinase 35	STK35
CDK.inhibitors.indirubin.derivatives.Oncotest	New	101101	0.748	Serine/threonine-protein kinase haspin	GSG2
CDK.inhibitors.indirubin.derivatives.Oncotest	New	101101	0.748	Tyrosine-protein kinase Lyn	LYN
ion.channel.blockers.Neusentis	New	101101	0.821	Photoreceptor-specific nuclear receptor	NR2E3
henatinib.maleate	New	101101	0.714	Cyclin-G-associated kinase	GAK
p21-activated.kinase.inhibitors.central.nervous.system.disorders.cancer.Afraxis.Scripps.Research.Institute	New	101101	0.714	Tyrosine-protein kinase JAK3	JAK3
henatinib.maleate	New	101101	0.714	Tyrosine-protein kinase Srms	SRMS
henatinib.maleate	New	101101	0.714	AP2-associated protein kinase 1	AAK1
henatinib.maleate	New	101101	0.714	TRAF2 and NCK-interacting protein kinase	TNIK
henatinib.maleate	New	101101	0.714	Citron Rho-interacting kinase	CIT
CE-245677	New	101101	0.714	Ribosomal protein S6 kinase beta-1	RPS6KB1
18F-labeled.glyburide.analogs.University.of.Pennsylvania	New	101101	0.692	ATP-binding cassette sub-family C member 9	ABCC9
henatinib.maleate	New	101101	0.714	Serine/threonine-protein kinase RIO2	RIOK2
SEN-1500	New	101101	0.714	Eukaryotic translation initiation factor 2-alpha kinase 4	EIF2AK4
henatinib.maleate	New	101101	0.714	Serine/threonine-protein kinase PLK4	PLK4
henatinib.maleate	New	101101	0.714	Bone morphogenetic protein receptor type-2	BMPR2
henatinib.maleate	New	101101	0.714	Mitogen-activated protein kinase kinase kinase kinase 3	MAP4K3
henatinib.maleate	New	101101	0.714	Serine/threonine-protein kinase DCLK3	DCLK3
henatinib.maleate	New	101101	0.714	Serine/threonine-protein kinase 17B	STK17B
henatinib.maleate	New	101101	0.714	Serine/threonine-protein kinase PknB	pknB
p38.MAP.kinase.inhibitors.rheumatoid.arthritis.AbbVie	New	101101	0.714	Misshapen-like kinase 1	MINK1
flufenoxina	New	101101	0.723	Muscarinic acetylcholine receptor M1	CHRM1
flufenoxina	New	101101	0.723	Muscarinic acetylcholine receptor M4	CHRM4
p38.MAP.kinase.inhibitors.rheumatoid.arthritis.AbbVie	Confirmed	101101	0.714	Mitogen-activated protein kinase kinase kinase kinase 4	MAP4K4
flufenoxina	New	101101	0.723	Muscarinic acetylcholine receptor M5	CHRM5
BL-6020	New	101101	0.723	Melanocortin receptor 3	MC3R
Clometacin	New	101101	0.84	Prostaglandin E2 receptor EP2 subtype	PTGER2
Clometacin	New	101101	0.84	Prostaglandin E2 receptor EP4 subtype	PTGER4
Thenalidine	New	101101	0.814	Muscarinic acetylcholine receptor M4	CHRM4
Thenalidine	New	101101	0.814	Muscarinic acetylcholine receptor M5	CHRM5
Thenalidine	New	101101	0.723	Muscarinic acetylcholine receptor M2	CHRM2
Nomifensine	Confirmed	101101	0.723	D(2) dopamine receptor	DRD2
SR-59230A	Confirmed	10111	0.665	Beta-2 adrenergic receptor	ADRB2
SR-59230A	Confirmed	10111	0.853	Beta-1 adrenergic receptor	ADRB1
betulinol.derivatives.cancer.HIV.Cornell.Marc.Pharmaceuticals	New	10111	0.805	STEROID 5-ALPHA-REDUCTASE	_F0178
raf.kinase.inhibitors.Onyx.Bayer	Confirmed	10111	0.768	Mitogen-activated protein kinase 11	MAPK11
raf.kinase.inhibitors.Onyx.Bayer	Confirmed	10111	0.641	Mitogen-activated protein kinase 13	MAPK13
HL-004	Confirmed	10111	0.641	Sterol O-acyltransferase 1	SOAT1
Sertindole	Confirmed	10111	0.853	5-hydroxytryptamine receptor 1B	HTR1B
Mianserin	Confirmed	10111	0.853	Muscarinic acetylcholine receptor M5	CHRM5
Alphacetylmethadol	Confirmed	10111	0.788	Sodium-dependent serotonin transporter	SLC6A4
Dexfenfluramine	Confirmed	10111	0.758	5-hydroxytryptamine receptor 1B	HTR1B
Dexfenfluramine	Confirmed	10111	0.665	5-hydroxytryptamine receptor 2C	HTR2C
Dexfenfluramine	Confirmed	10111	0.665	5-hydroxytryptamine receptor 2B	HTR2B
RUS-350.oral.Huntingtons.chorea.Biovail.Cambridge.Laboratories	Confirmed	101110	0.828	D(1A) dopamine receptor	DRD1
NPS-2390	Confirmed	101110	0.804	Metabotropic glutamate receptor 1	GRM1
BAY-87-2243	New	101110	0.733	HIF-PROLYL HYDROXYLASE	_F0088
angiotensin.II.AT-1.antagonists.Uriach	Confirmed	101110	0.828	Type-1B angiotensin II receptor	Agtr1b
JSM-10292	Confirmed	101110	0.828	B2 bradykinin receptor	BDKRB2
18F-labeled.glyburide.analogs.University.of.Pennsylvania	New	101110	0.712	ATP-binding cassette sub-family C member 8	ABCC8
BMS-626531	Confirmed	101110	0.733	Mitogen-activated protein kinase 11	MAPK11
RGB-286638	New	101110	0.733	CDK4/CYCD1	_T0019
P-7435	New	101110	0.733	Diacylglycerol O-acyltransferase 1	DGAT1
MDL-11939	New	101110	0.733	Transmembrane protein 97	TMEM97
hypothemycin.Shionogi	Confirmed	101110	0.699	Dual specificity mitogen-activated protein kinase kinase 1	MAP2K1
pravastatin.liver-targeted.Athpharma.Biovail	Confirmed	101110	0.712	3-hydroxy-3-methylglutaryl-coenzyme A reductase	HMGCR
Hh.agonists.Curis	New	101110	0.733	Sonic hedgehog protein	SHH
IPI-493	Confirmed	101110	0.699	Endoplasmin	HSP90B1
KRH-3955	Confirmed	101110	0.626	C-X-C chemokine receptor type 4	CXCR4
SC-54750	Confirmed	101110	0.712	5-HT3 RECEPTOR	_F0004
JTV-519.oral.Sequel.Pharmaceuticals	New	101110	0.677	RYR	_F0169
second-generation.KSP.inhibitors.cancer.Cytokinetics	New	101110	0.699	Kinesin-like protein KIF11	KIF11
RUS-350.oral.Huntingtons.chorea.Biovail.Cambridge.Laboratories	Confirmed	101110	0.828	D(4) dopamine receptor	DRD4
CMPD-167.HIV.infection.IPM	Confirmed	101110	0.804	C-C chemokine receptor type 5	CCR5
ICA-69673	Confirmed	101110	0.677	KV7	_F0100
TC-2429	New	101110	0.699	Acetylcholine-binding protein	P58154
verapamil.R.S.isomers.Chiroscience.Knoll	New	101110	0.804	ALPHA-ADRENOCEPTOR	_F0012
flufenoxina	New	101110	0.804	5-hydroxytryptamine receptor 2B	HTR2B
Alzheimer.s.disease.therapeutics.DuPont.Scios	Confirmed	101110	0.677	Amyloid beta A4 protein	APP
progesterone.intranasal.powder.TBI.BHR.Pharma	New	101110	0.81	Nuclear receptor subfamily 1 group I member 2	NR1I2
cetefloxacin	New	101110	0.699	Streptokinase A	ska
N30-201	New	101110	0.804	Extracellular calcium-sensing receptor	CASR
verapamil.R.S.isomers.Chiroscience.Knoll	Confirmed	101110	0.712	Voltage-dependent L-type calcium channel	_S0041
platinum.complexes.cancer.Pharminox	Confirmed	101110	0.626	C-C chemokine receptor type 8	CCR8
peliglitazar	New	101110	0.723	Peroxisome proliferator-activated receptor alpha	PPARA
DPC-168	Confirmed	101110	0.714	C-X-C chemokine receptor type 3	CXCR3
Doxycycline	Confirmed	101110	0.699	Streptokinase A	ska
Astemizole	New	101110	0.828	Melanin-concentrating hormone receptor 1	MCHR1
Mepazine.Hydrochloride	New	101110	0.828	5-hydroxytryptamine receptor 5B	Htr5b
Orciprenaline	New	101110	0.828	BETA-ADRENOCEPTOR	_F0022
Orciprenaline	New	101110	0.712	High affinity choline transporter 1	SLC5A7
Ethinylestradiol	Confirmed	101110	0.835	ESTROGEN RECEPTOR	_F0069
Bromocriptine.Mesylate	Confirmed	101110	0.804	D(1B) dopamine receptor	DRD5
Mepazine.Hydrochloride	New	101110	0.828	ALPHA-ADRENOCEPTOR	_F0012
Oxomemazine	New	101110	0.677	5-hydroxytryptamine receptor 3A	HTR3A
Megestrol.Acetate	New	101110	0.81	Mineralocorticoid receptor	NR3C2
Mepazine.Hydrochloride	Confirmed	101110	0.699	Sigma non-opioid intracellular receptor 1	SIGMAR1
Ethinylestradiol	Confirmed	101110	0.733	Sex hormone-binding globulin	SHBG
Megestrol.Acetate	New	101110	0.699	Aldo-keto reductase family 1 member C3	AKR1C3
Mepazine.Hydrochloride	New	101110	0.714	5-hydroxytryptamine receptor 1E	HTR1E
Dilevalol	New	101110	0.714	ALPHA-ADRENOCEPTOR	_F0012
Oxyphenisatine	New	101110	0.714	G-protein coupled receptor 55	GPR55
Indoramin	New	101110	0.714	ALPHA-ADRENOCEPTOR	_F0012
Tryptophan	Confirmed	101110	0.804	5-hydroxytryptamine receptor 1E	HTR1E
Troglitazone	Confirmed	101110	0.714	Free fatty acid receptor 1	FFAR1
E-3030	Confirmed	101111	0.919	Peroxisome proliferator-activated receptor gamma	PPARG
E-3030	Confirmed	101111	0.919	Peroxisome proliferator-activated receptor alpha	PPARA
ipratropium.inhaled.Spiros.Dura	Confirmed	101111	0.915	Muscarinic acetylcholine receptor M4	CHRM4
angiotensin.II.AT-1.antagonists.Uriach	Confirmed	101111	0.915	Type-1 angiotensin II receptor	AGTR1
E-3030	Confirmed	101111	0.919	Peroxisome proliferator-activated receptor delta	PPARD
ipratropium.inhaled.Spiros.Dura	Confirmed	101111	0.915	Muscarinic acetylcholine receptor M5	CHRM5
SB-219994	Confirmed	101111	0.893	Peroxisome proliferator-activated receptor gamma	PPARG
ilorasertib	Confirmed	101111	0.819	Activated CDC42 kinase 1	TNK2
PNU-171990A	New	101111	0.915	Muscarinic acetylcholine receptor M4	CHRM4
SR-59119A	New	101111	0.915	Alpha-1A adrenergic receptor	ADRA1A
henatinib.maleate	New	101111	0.86	Mitogen-activated protein kinase kinase kinase 19	MAP3K19
henatinib.maleate	New	101111	0.86	Mitogen-activated protein kinase kinase kinase kinase 1	MAP4K1
RG-7166	Confirmed	101111	0.803	Sodium-dependent serotonin transporter	SLC6A4
henatinib.maleate	New	101111	0.86	BMP-2-inducible protein kinase	BMP2K
PNU-171990A	New	101111	0.915	Muscarinic acetylcholine receptor M5	CHRM5
NPS-1392	New	101111	0.888	5-hydroxytryptamine receptor 2C	HTR2C
N-acetyl-glucosamine.thiazoline.Tay-Sachs.disease.ExSAR	New	101111	0.819	HISTONE N-ACETYLTRANSFERASE	_F0090
SGX-393	New	101111	0.819	Mitogen-activated protein kinase 9	MAPK9
henatinib.maleate	New	101111	0.819	Dual specificity mitogen-activated protein kinase kinase 5	MAP2K5
NPS-1392	Confirmed	101111	0.658	Glutamate receptor ionotropic, NMDA 3B	GRIN3B
NPS-1392	Confirmed	101111	0.658	Glutamate receptor ionotropic, NMDA 3A	GRIN3A
CDK.inhibitors.indirubin.derivatives.Oncotest	New	101111	0.819	Mitogen-activated protein kinase kinase kinase 11	MAP3K11
CE-245677	New	101111	0.819	Ephrin type-B receptor 4	EPHB4
flufenoxina	New	101111	0.888	5-hydroxytryptamine receptor 2C	HTR2C
CDK.inhibitors.indirubin.derivatives.Oncotest	New	101111	0.819	Serine/threonine-protein kinase 4	STK4
protein.kinase.B.inhibitors.cancer.Teva	New	101111	0.819	RAC-alpha serine/threonine-protein kinase	AKT1
A-252444.0	New	101111	0.819	Dual specificity protein kinase CLK4	CLK4
A-252444.0	New	101111	0.819	Homeodomain-interacting protein kinase 4	HIPK4
sphingosine-1-phosphate.nanoparticulate.acne.York.Pharma	Confirmed	101111	0.915	Sphingosine 1-phosphate receptor 4	S1PR4
A-252444.0	New	101111	0.819	Casein kinase I isoform gamma-2	CSNK1G2
sphingosine-1-phosphate.nanoparticulate.acne.York.Pharma	Confirmed	101111	0.915	Sphingosine 1-phosphate receptor 3	S1PR3
sphingosine-1-phosphate.nanoparticulate.acne.York.Pharma	Confirmed	101111	0.915	Sphingosine 1-phosphate receptor 5	S1PR5
sphingosine-1-phosphate.nanoparticulate.acne.York.Pharma	Confirmed	101111	0.915	Sphingosine 1-phosphate receptor 1	S1PR1
GSK-1614235	Confirmed	101111	0.658	Sodium/glucose cotransporter 2	SLC5A2
delucemine	New	101111	0.658	Glutamate receptor ionotropic, NMDA 3A	GRIN3A
MJ-451	New	101111	0.658	ATP-sensitive inward rectifier potassium channel 8	KCNJ8
CDK.inhibitors.indirubin.derivatives.Oncotest	New	101111	0.682	Myosin light chain kinase, smooth muscle	MYLK
delucemine	New	101111	0.658	Glutamate receptor ionotropic, NMDA 2D	GRIN2D
A-252444.0	New	101111	0.682	Casein kinase I isoform gamma-1	CSNK1G1
delucemine	New	101111	0.658	Glutamate receptor ionotropic, NMDA 2C	GRIN2C
delucemine	New	101111	0.658	Glutamate receptor ionotropic, NMDA 2B	GRIN2B
delucemine	New	101111	0.658	Glutamate receptor ionotropic, NMDA 3B	GRIN3B
MJ-451	New	101111	0.658	ATP-binding cassette sub-family C member 8	ABCC8
ilorasertib	Confirmed	101111	0.819	Activin receptor type-1	ACVR1
delucemine	New	101111	0.658	Glutamate receptor ionotropic, NMDA 2A	GRIN2A
A-252444.0	New	101111	0.682	Dual specificity tyrosine-phosphorylation-regulated kinase 1B	DYRK1B
A-252444.0	New	101111	0.682	STE20-like serine/threonine-protein kinase	SLK
MJ-451	New	101111	0.658	ATP-sensitive inward rectifier potassium channel 11	KCNJ11
CDK.inhibitors.indirubin.derivatives.Oncotest	New	101111	0.682	Serine/threonine-protein kinase TAO3	TAOK3
Nutlin-3a	Confirmed	101111	0.682	E3 ubiquitin-protein ligase Mdm2	MDM2
MJ-451	New	101111	0.658	ATP-binding cassette sub-family C member 9	ABCC9
R-1065	New	101111	0.79	5-hydroxytryptamine receptor 1B	HTR1B
NPS-1392	Confirmed	101111	0.658	Sodium-dependent dopamine transporter	SLC6A3
A-252444.0	New	101111	0.682	Cell division cycle 7-related protein kinase	CDC7
CDK.inhibitors.indirubin.derivatives.Oncotest	New	101111	0.682	Calcium/calmodulin-dependent protein kinase kinase 1	CAMKK1
CDK.inhibitors.indirubin.derivatives.Oncotest	New	101111	0.682	Serine/threonine-protein kinase 10	STK10
A-252444.0	New	101111	0.682	Casein kinase I isoform gamma-3	CSNK1G3
delucemine	Confirmed	101111	0.658	Sodium-dependent dopamine transporter	SLC6A3
delucemine	New	101111	0.79	5-hydroxytryptamine receptor 7	HTR7
A-252444.0	New	101111	0.682	Serine/threonine-protein kinase N2	PKN2
PNU-99194A	Confirmed	101111	0.79	D(2) dopamine receptor	DRD2
IkappaB.kinase.IKK.inhibitors.Millennium	Confirmed	101111	0.682	Non-receptor tyrosine-protein kinase TYK2	TYK2
Bromocriptine.Mesylate	Confirmed	101111	0.915	Alpha-2B adrenergic receptor	ADRA2B
Mepazine.Hydrochloride	Confirmed	101111	0.915	Muscarinic acetylcholine receptor M5	CHRM5
Mepazine.Hydrochloride	Confirmed	101111	0.915	Muscarinic acetylcholine receptor M4	CHRM4
Megestrol.Acetate	New	101111	0.819	STEROID 5-ALPHA-REDUCTASE	_F0178
Mepazine.Hydrochloride	Confirmed	101111	0.915	Muscarinic acetylcholine receptor M3	CHRM3
Pergolide	Confirmed	101111	0.888	5-hydroxytryptamine receptor 1F	HTR1F
Megestrol.Acetate	New	101111	0.819	3-oxo-5-alpha-steroid 4-dehydrogenase 1	SRD5A1
Mepazine.Hydrochloride	New	101111	0.682	Adenylate cyclase type 1	ADCY1
Mepazine.Hydrochloride	New	101111	0.682	Adenylate cyclase type 5	ADCY5
Mepazine.Hydrochloride	Confirmed	101111	0.888	5-hydroxytryptamine receptor 2B	HTR2B
Isoxicam	New	101111	0.682	Prostaglandin G/H synthase 2	PTGS2
Nomifensine	Confirmed	101111	0.79	D(1A) dopamine receptor	DRD1
Bromocriptine.Mesylate	Confirmed	101111	0.888	D(1A) dopamine receptor	DRD1
vanoxerine.cocaine.dependence.NIDA	New	110001	0.788	Alpha-2B adrenergic receptor	ADRA2B
cenisertib	Confirmed	110001	0.679	Leucine-rich repeat serine/threonine-protein kinase 2	LRRK2
p21-activated.kinase.inhibitors.central.nervous.system.disorders.cancer.Afraxis.Scripps.Research.Institute	New	110001	0.788	5-hydroxytryptamine receptor 1A	HTR1A
RP-23618	New	110001	0.788	Kappa-type opioid receptor	OPRK1
mitomycin-C.analogs.US.Bioscience	New	110001	0.679	ELASTASE	_F0063
U-78517F	New	110001	0.788	5-HT2 RECEPTOR	_F0003
VS1-011	New	110001	0.679	Tyrosine-protein kinase Lck	LCK
PF-3814735	Confirmed	110001	0.679	Proto-oncogene tyrosine-protein kinase receptor Ret	RET
PF-3814735	Confirmed	110001	0.648	Tyrosine-protein kinase JAK2	JAK2
BAY-87-2243	New	110001	0.788	5-hydroxytryptamine receptor 1A	HTR1A
vanoxerine.cocaine.dependence.NIDA	New	110001	0.788	Alpha-2A adrenergic receptor	ADRA2A
PF-3814735	Confirmed	110001	0.679	Fibroblast growth factor receptor 3	FGFR3
AZD-3783	New	110001	0.788	5-hydroxytryptamine receptor 6	HTR6
SB-243213	New	110001	0.679	Tyrosine-protein kinase Lck	LCK
U-78517F	New	110001	0.788	5-hydroxytryptamine receptor 1A	HTR1A
p21-activated.kinase.inhibitors.central.nervous.system.disorders.cancer.Afraxis.Scripps.Research.Institute	New	110001	0.788	5-hydroxytryptamine receptor 2A	HTR2A
PF-3814735	Confirmed	110001	0.679	Serine/threonine-protein kinase PLK4	PLK4
E-2051	New	110001	0.788	Alpha-2C adrenergic receptor	ADRA2C
RP-23618	New	110001	0.788	5-hydroxytryptamine receptor 2C	HTR2C
VS1-011	New	110001	0.679	Tyrosine-protein kinase JAK2	JAK2
dopamine.D3.antagonists.Aventis	New	110001	0.788	5-hydroxytryptamine receptor 1D	HTR1D
SUN-N8075	New	110001	0.788	D(3) dopamine receptor	DRD3
SEN-1500	New	110001	0.679	Tyrosine-protein kinase Fyn	FYN
GR-159897	New	110001	0.788	Alpha-2C adrenergic receptor	ADRA2C
BAY-87-2243	New	110001	0.788	5-hydroxytryptamine receptor 1B	HTR1B
S-32504	New	110001	0.788	Alpha-2A adrenergic receptor	ADRA2A
PF-3814735	Confirmed	110001	0.679	Macrophage-stimulating protein receptor	MST1R
PF-3758309	New	110001	0.679	Aurora kinase A	AURKA
p21-activated.kinase.inhibitors.central.nervous.system.disorders.cancer.Afraxis.Scripps.Research.Institute	New	110001	0.679	Receptor-interacting serine/threonine-protein kinase 2	RIPK2
SUN-N8075	New	110001	0.788	Alpha-1D adrenergic receptor	ADRA1D
SUN-N8075	New	110001	0.788	Alpha-1A adrenergic receptor	ADRA1A
AZD-5438	New	110001	0.679	Serine/threonine-protein kinase D3	PRKD3
U-78517F	New	110001	0.788	Alpha-1B adrenergic receptor	ADRA1B
cenisertib	Confirmed	110001	0.679	Tyrosine-protein kinase BTK	BTK
REC-15.3079	New	110001	0.788	Alpha-2B adrenergic receptor	ADRA2B
PF-562271	New	110001	0.679	Tyrosine-protein kinase JAK1	JAK1
AZD-5438	New	110001	0.679	G2/mitotic-specific cyclin-B2	CCNB2
dopamine.D3.antagonists.Aventis	New	110001	0.788	5-hydroxytryptamine receptor 1B	HTR1B
lensiprazine	New	110001	0.788	Mu-type opioid receptor	OPRM1
HEP-689	New	110001	0.788	Alpha-1A adrenergic receptor	ADRA1A
RP-23618	New	110001	0.788	Mu-type opioid receptor	OPRM1
AZD-3783	New	110001	0.788	5-hydroxytryptamine receptor 1A	HTR1A
AZD-5438	New	110001	0.679	G2/mitotic-specific cyclin-B3	CCNB3
SEN-1500	New	110001	0.648	Epithelial discoidin domain-containing receptor 1	DDR1
SEN-1500	New	110001	0.648	Hepatocyte growth factor receptor	MET
SUN-N8075	New	110001	0.764	Alpha-1B adrenergic receptor	ADRA1B
SEN-1500	New	110001	0.648	Tyrosine-protein kinase Lyn	LYN
PF-3814735	Confirmed	110001	0.648	Mitogen-activated protein kinase kinase kinase kinase 2	MAP4K2
REC-15.3079	New	110001	0.764	Alpha-2C adrenergic receptor	ADRA2C
SEN-1500	New	110001	0.648	Tyrosine-protein kinase FRK	FRK
REC-15.3079	New	110001	0.764	5-hydroxytryptamine receptor 1D	HTR1D
RP-23618	New	110001	0.764	Alpha-1D adrenergic receptor	ADRA1D
AZD-5438	New	110001	0.648	Serine/threonine-protein kinase 17A	STK17A
HEP-689	New	110001	0.764	Alpha-1B adrenergic receptor	ADRA1B
alpha1.adrenoceptor.antagonists.Recordati	New	110001	0.764	D(3) dopamine receptor	DRD3
SR-58894A	New	110001	0.764	5-hydroxytryptamine receptor 2C	HTR2C
AS-602868	New	110001	0.648	Dual specificity protein kinase CLK4	CLK4
KCNQ2.KCNQ3.channel.openers.pain.AbbVie	New	110001	0.764	5-hydroxytryptamine receptor 2A	HTR2A
PF-3814735	Confirmed	110001	0.679	Proto-oncogene tyrosine-protein kinase Src	SRC
PF-3814735	Confirmed	110001	0.648	Platelet-derived growth factor receptor beta	PDGFRB
ORL-1.antagonists.CNS.disorders.Brane	New	110001	0.764	Alpha-1D adrenergic receptor	ADRA1D
GR-159897	New	110001	0.764	Alpha-2A adrenergic receptor	ADRA2A
AM-831	New	110001	0.764	Alpha-1B adrenergic receptor	ADRA1B
VS1-011	New	110001	0.648	Tyrosine-protein kinase Lyn	LYN
SEN-1500	New	110001	0.648	Ephrin type-A receptor 2	EPHA2
S-32504	New	110001	0.764	Alpha-2C adrenergic receptor	ADRA2C
LY-315535	New	110001	0.764	D(4) dopamine receptor	DRD4
HEP-689	New	110001	0.764	Alpha-1D adrenergic receptor	ADRA1D
HKI-357	New	110001	0.648	Serine/threonine-protein kinase 10	STK10
SUN-N8075	New	110001	0.764	5-hydroxytryptamine receptor 2A	HTR2A
SR-58894A	New	110001	0.764	5-hydroxytryptamine receptor 2A	HTR2A
GR-159897	New	110001	0.764	Alpha-2B adrenergic receptor	ADRA2B
AZD-5438	New	110001	0.648	Cell division cycle 7-related protein kinase	CDC7
E-2051	New	110001	0.764	Alpha-1B adrenergic receptor	ADRA1B
S-18327	New	110001	0.764	Kappa-type opioid receptor	OPRK1
SEN-1500	New	110001	0.648	Tyrosine-protein kinase Fgr	FGR
PF-3814735	Confirmed	110001	0.648	ALK tyrosine kinase receptor	ALK
REC-15.3079	New	110001	0.764	5-hydroxytryptamine receptor 1B	HTR1B
AZD-5438	New	110001	0.648	Homeodomain-interacting protein kinase 2	HIPK2
PF-3814735	Confirmed	110001	0.679	Platelet-derived growth factor receptor alpha	PDGFRA
IkappaB.kinase.beta.IKKbeta.inhibitors.inflammation.autoimmune.diseases.Boehringer.Ingelheim	New	110001	0.764	5-hydroxytryptamine receptor 1B	HTR1B
PF-562271	New	110001	0.648	Dual specificity protein kinase TTK	TTK
REC-15.3079	New	110001	0.764	D(3) dopamine receptor	DRD3
U-78517F	New	110001	0.764	5-hydroxytryptamine receptor 2A	HTR2A
HEP-689	New	110001	0.764	Alpha-2A adrenergic receptor	ADRA2A
IkappaB.kinase.beta.IKKbeta.inhibitors.inflammation.autoimmune.diseases.Boehringer.Ingelheim	New	110001	0.764	D(3) dopamine receptor	DRD3
PF-562271	Confirmed	110001	0.648	Aurora kinase A	AURKA
SR-58894A	New	110001	0.764	D(2) dopamine receptor	DRD2
S-18327	New	110001	0.624	Sodium-dependent noradrenaline transporter	SLC6A2
S-32504	New	110001	0.764	5-hydroxytryptamine receptor 1D	HTR1D
AZD-3783	New	110001	0.764	5-hydroxytryptamine receptor 7	HTR7
HEP-689	New	110001	0.764	Alpha-2B adrenergic receptor	ADRA2B
pexmetinib	New	110001	0.648	Proto-oncogene tyrosine-protein kinase Src	SRC
REC-15.3079	New	110001	0.764	Mu-type opioid receptor	OPRM1
SUN-N8075	New	110001	0.764	5-hydroxytryptamine receptor 2C	HTR2C
AZD-5438	New	110001	0.648	Casein kinase I isoform alpha	CSNK1A1
p56lck.inhibitors.phenylaminopyrimidines.Celltech	New	110001	0.648	Cell division cycle 7-related protein kinase	CDC7
SEN-1500	New	110001	0.648	Serine/threonine-protein kinase receptor R3	ACVRL1
antibacterial.compounds.Cumbre	New	110001	0.624	Sodium-dependent serotonin transporter	SLC6A4
vanoxerine.cocaine.dependence.NIDA	New	110001	0.764	Alpha-1B adrenergic receptor	ADRA1B
carvedilol.once.daily.Biovail	New	110001	0.764	5-HT2 RECEPTOR	_F0003
PF-3814735	Confirmed	110001	0.648	Rho-associated protein kinase 2	ROCK2
E-2051	New	110001	0.764	Alpha-1A adrenergic receptor	ADRA1A
cenisertib	New	110001	0.648	Cyclin-dependent kinase 6	CDK6
AZD-5438	New	110001	0.648	Serine/threonine-protein kinase D2	PRKD2
SB-242235	New	110001	0.764	Alpha-1D adrenergic receptor	ADRA1D
AM-831	New	110001	0.764	Alpha-1D adrenergic receptor	ADRA1D
SEN-1500	New	110001	0.648	Non-receptor tyrosine-protein kinase TYK2	TYK2
AS-602868	New	110001	0.648	Serine/threonine-protein kinase PLK4	PLK4
PF-3814735	Confirmed	110001	0.648	Tyrosine-protein kinase Lck	LCK
micacocidin.A	New	110001	0.764	5-hydroxytryptamine receptor 2C	HTR2C
PF-562271	Confirmed	110001	0.648	ALK tyrosine kinase receptor	ALK
AZD-5438	New	110001	0.648	Mitogen-activated protein kinase 9	MAPK9
AS-602868	New	110001	0.648	STE20-like serine/threonine-protein kinase	SLK
AZD-3783	New	110001	0.764	5-hydroxytryptamine receptor 1F	HTR1F
GAT-3.4.transporter.inhibitors.BTG	New	110001	0.764	5-hydroxytryptamine receptor 1B	HTR1B
AV-412	New	110001	0.648	Ephrin type-B receptor 4	EPHB4
PF-3814735	New	110001	0.648	Vascular endothelial growth factor receptor 3	FLT4
SEN-1500	New	110001	0.648	Serine/threonine-protein kinase SIK2	SIK2
PF-3758309	New	110001	0.648	Protein kinase C beta type	PRKCB
lensiprazine	New	110001	0.624	Sodium-dependent dopamine transporter	SLC6A3
LY-315535	New	110001	0.764	Alpha-2B adrenergic receptor	ADRA2B
AS-602868	New	110001	0.648	Serine/threonine-protein kinase Nek4	NEK4
AZD-3783	New	110001	0.764	5-hydroxytryptamine receptor 2B	HTR2B
SEN-1500	New	110001	0.648	Receptor-interacting serine/threonine-protein kinase 2	RIPK2
IkappaB.kinase.beta.IKKbeta.inhibitors.inflammation.autoimmune.diseases.Boehringer.Ingelheim	New	110001	0.764	5-hydroxytryptamine receptor 6	HTR6
AV-412	New	110001	0.648	Casein kinase I isoform epsilon	CSNK1E
AM-831	New	110001	0.764	Alpha-1A adrenergic receptor	ADRA1A
AM-831	New	110001	0.764	5-hydroxytryptamine receptor 2A	HTR2A
AZD-5438	New	110001	0.648	Dual specificity tyrosine-phosphorylation-regulated kinase 1A	DYRK1A
RUS-350.oral.Huntingtons.chorea.Biovail.Cambridge.Laboratories	Confirmed	110001	0.678	Alpha-2A adrenergic receptor	ADRA2A
AZD-3783	New	110001	0.764	5-hydroxytryptamine receptor 2A	HTR2A
AV-412	New	110001	0.648	Tyrosine-protein kinase JAK3	JAK3
HKI-357	New	110001	0.624	Receptor tyrosine-protein kinase erbB-4	ERBB4
VRX-03011	New	110001	0.764	5-hydroxytryptamine receptor 7	HTR7
HKI-357	New	110001	0.648	cAMP-specific 3',5'-cyclic phosphodiesterase 4D	PDE4D
SR-58878	New	110001	0.764	D(3) dopamine receptor	DRD3
HKI-357	New	110001	0.648	cAMP-specific 3',5'-cyclic phosphodiesterase 4A	PDE4A
vanoxerine.cocaine.dependence.NIDA	New	110001	0.764	Alpha-1D adrenergic receptor	ADRA1D
AS-602868	New	110001	0.648	Mitogen-activated protein kinase 8	MAPK8
cenisertib	Confirmed	110001	0.648	Dual specificity protein kinase CLK2	CLK2
HKI-357	New	110001	0.648	Mitogen-activated protein kinase kinase kinase kinase 5	MAP4K5
ORL-1.antagonists.CNS.disorders.Brane	New	110001	0.764	Alpha-1A adrenergic receptor	ADRA1A
carvedilol.once.daily.Biovail	Confirmed	110001	0.678	D(3) dopamine receptor	DRD3
GAT-3.4.transporter.inhibitors.BTG	New	110001	0.678	Alpha-2C adrenergic receptor	ADRA2C
S-32504	New	110001	0.678	D(4) dopamine receptor	DRD4
GAT-3.4.transporter.inhibitors.BTG	New	110001	0.678	Muscarinic acetylcholine receptor M1	CHRM1
PF-3814735	Confirmed	110001	0.648	Tyrosine-protein kinase BTK	BTK
PF-05297909	New	110001	0.678	D(2) dopamine receptor	DRD2
S-32504	New	110001	0.678	Alpha-2B adrenergic receptor	ADRA2B
LY-315535	New	110001	0.678	Alpha-2C adrenergic receptor	ADRA2C
SR-58894A	New	110001	0.678	D(3) dopamine receptor	DRD3
HEP-689	New	110001	0.678	5-hydroxytryptamine receptor 2C	HTR2C
AZD-3783	New	110001	0.678	D(3) dopamine receptor	DRD3
HEP-689	New	110001	0.678	5-hydroxytryptamine receptor 1F	HTR1F
PF-05297909	New	110001	0.678	D(3) dopamine receptor	DRD3
REC-15.3079	New	110001	0.678	Alpha-2A adrenergic receptor	ADRA2A
carvedilol.once.daily.Biovail	Confirmed	110001	0.624	Sodium-dependent noradrenaline transporter	SLC6A2
SR-59119A	New	110001	0.678	Alpha-2C adrenergic receptor	ADRA2C
S-32504	New	110001	0.678	D(1A) dopamine receptor	DRD1
SGX-393	New	110001	0.688	Estrogen receptor beta	ESR2
PF-05297909	New	110001	0.678	Mu-type opioid receptor	OPRM1
GAT-3.4.transporter.inhibitors.BTG	New	110001	0.678	5-hydroxytryptamine receptor 1D	HTR1D
GAT-3.4.transporter.inhibitors.BTG	New	110001	0.678	Alpha-2B adrenergic receptor	ADRA2B
GR-159897	New	110001	0.678	D(3) dopamine receptor	DRD3
SB-220025	New	110001	0.678	Adenosine receptor A2a	ADORA2A
AM-831	New	110001	0.678	Alpha-2B adrenergic receptor	ADRA2B
carvedilol.once.daily.Biovail	Confirmed	110001	0.624	Sodium-dependent dopamine transporter	SLC6A3
PF-05297909	New	110001	0.678	Alpha-1D adrenergic receptor	ADRA1D
LY-315535	New	110001	0.678	Alpha-1A adrenergic receptor	ADRA1A
RP-23618	New	110001	0.678	5-hydroxytryptamine receptor 2A	HTR2A
BAY-87-2243	New	110001	0.678	Muscarinic acetylcholine receptor M2	CHRM2
IkappaB.kinase.beta.IKKbeta.inhibitors.inflammation.autoimmune.diseases.Boehringer.Ingelheim	New	110001	0.678	5-hydroxytryptamine receptor 2A	HTR2A
PF-05297909	New	110001	0.678	Alpha-1B adrenergic receptor	ADRA1B
BAY-87-2243	New	110001	0.678	5-hydroxytryptamine receptor 2C	HTR2C
BAY-87-2243	New	110001	0.678	5-hydroxytryptamine receptor 1D	HTR1D
SR-58878	New	110001	0.678	D(2) dopamine receptor	DRD2
S-32504	New	110001	0.678	5-hydroxytryptamine receptor 1B	HTR1B
ORL-1.antagonists.CNS.disorders.Brane	New	110001	0.678	Alpha-1B adrenergic receptor	ADRA1B
PF-562271	Confirmed	110001	0.679	Tyrosine-protein kinase JAK3	JAK3
AM-831	New	110001	0.678	Alpha-2A adrenergic receptor	ADRA2A
p21-activated.kinase.inhibitors.central.nervous.system.disorders.cancer.Afraxis.Scripps.Research.Institute	New	110001	0.678	D(3) dopamine receptor	DRD3
AMP-53	New	110001	0.678	Alpha-1D adrenergic receptor	ADRA1D
NPS-2390	New	110001	0.678	Taste receptor type 1 member 1	TAS1R1
A-134974	New	110001	0.678	Adenosine receptor A1	ADORA1
ORL-1.antagonists.CNS.disorders.Brane	New	110001	0.678	Delta-type opioid receptor	OPRD1
NPS-2390	New	110001	0.678	Taste receptor type 1 member 3	TAS1R3
AZD-3783	New	110001	0.678	D(2) dopamine receptor	DRD2
CE-245677	New	110001	0.678	Cannabinoid receptor 1	CNR1
micacocidin.A	New	110001	0.678	5-hydroxytryptamine receptor 2A	HTR2A
SUN-N8075	New	110001	0.678	Alpha-2C adrenergic receptor	ADRA2C
S-18327	New	110001	0.678	Muscarinic acetylcholine receptor M3	CHRM3
PF-3814735	Confirmed	110001	0.648	Protein kinase C theta type	PRKCQ
U-78517F	Confirmed	110001	0.788	D(3) dopamine receptor	DRD3
PF-3814735	Confirmed	110001	0.648	Tyrosine-protein kinase Fyn	FYN
U-78517F	Confirmed	110001	0.764	5-hydroxytryptamine receptor 2C	HTR2C
Bezitramide	New	110001	0.788	D(4) dopamine receptor	DRD4
Pipamazine	Confirmed	110001	0.678	Alpha-2B adrenergic receptor	ADRA2B
Bezitramide	New	110001	0.788	5-hydroxytryptamine receptor 2C	HTR2C
Bezitramide	New	110001	0.788	D(3) dopamine receptor	DRD3
Clomacran	New	110001	0.788	Alpha-1D adrenergic receptor	ADRA1D
Dibenzepin.Hydrochloride	New	110001	0.788	D(3) dopamine receptor	DRD3
Pipamazine	New	110001	0.788	5-hydroxytryptamine receptor 1D	HTR1D
Telaprevir	New	110001	0.679	ELASTASE	_F0063
Dibenzepin.Hydrochloride	New	110001	0.788	Alpha-1D adrenergic receptor	ADRA1D
Pipamazine	New	110001	0.788	Muscarinic acetylcholine receptor M1	CHRM1
Sulfathiazole	New	110001	0.788	Alpha-2C adrenergic receptor	ADRA2C
Bezitramide	New	110001	0.764	Delta-type opioid receptor	OPRD1
Dibenzepin.Hydrochloride	New	110001	0.764	Alpha-1B adrenergic receptor	ADRA1B
Clomacran	New	110001	0.764	5-hydroxytryptamine receptor 2A	HTR2A
Oxomemazine	New	110001	0.764	Alpha-1D adrenergic receptor	ADRA1D
Sulfathiazole	New	110001	0.764	Alpha-2A adrenergic receptor	ADRA2A
Pipamazine	Confirmed	110001	0.764	5-hydroxytryptamine receptor 6	HTR6
Cisapride	Confirmed	110001	0.764	D(3) dopamine receptor	DRD3
Astemizole	New	110001	0.764	5-hydroxytryptamine receptor 1D	HTR1D
Clomacran	New	110001	0.764	5-hydroxytryptamine receptor 6	HTR6
Clomacran	New	110001	0.764	Muscarinic acetylcholine receptor M3	CHRM3
Dibenzepin.Hydrochloride	New	110001	0.764	Alpha-2C adrenergic receptor	ADRA2C
Pipamazine	New	110001	0.764	Muscarinic acetylcholine receptor M4	CHRM4
Triparanol	New	110001	0.772	Estrogen receptor	ESR1
Oxomemazine	New	110001	0.764	Alpha-1B adrenergic receptor	ADRA1B
Antrafenine	New	110001	0.764	Alpha-1D adrenergic receptor	ADRA1D
Bicalutamide	New	110001	0.764	Orexin receptor type 1	HCRTR1
Clomacran	New	110001	0.764	5-hydroxytryptamine receptor 4	HTR4
Clomacran	New	110001	0.764	D(3) dopamine receptor	DRD3
Grepafloxacin	New	110001	0.764	5-hydroxytryptamine receptor 2C	HTR2C
Pipamazine	New	110001	0.764	Muscarinic acetylcholine receptor M2	CHRM2
Sulfathiazole	New	110001	0.764	Alpha-2B adrenergic receptor	ADRA2B
Bicalutamide	New	110001	0.764	Orexin receptor type 2	HCRTR2
Clomacran	New	110001	0.764	Alpha-2B adrenergic receptor	ADRA2B
Clomacran	New	110001	0.764	D(4) dopamine receptor	DRD4
Doxylamine	New	110001	0.764	5-hydroxytryptamine receptor 2A	HTR2A
Gatifloxacin	New	110001	0.764	D(2) dopamine receptor	DRD2
Gatifloxacin	New	110001	0.764	D(3) dopamine receptor	DRD3
Clomacran	New	110001	0.764	Alpha-1A adrenergic receptor	ADRA1A
Oxomemazine	New	110001	0.764	Alpha-1A adrenergic receptor	ADRA1A
Oxomemazine	New	110001	0.764	D(1A) dopamine receptor	DRD1
Bezitramide	New	110001	0.678	Alpha-1B adrenergic receptor	ADRA1B
Clomacran	New	110001	0.678	Alpha-2C adrenergic receptor	ADRA2C
Oxomemazine	New	110001	0.678	Alpha-2B adrenergic receptor	ADRA2B
Sertindole	Confirmed	110001	0.678	Alpha-2B adrenergic receptor	ADRA2B
Antrafenine	New	110001	0.678	5-hydroxytryptamine receptor 2A	HTR2A
Clomacran	New	110001	0.678	5-hydroxytryptamine receptor 1B	HTR1B
Dilevalol	New	110001	0.678	D(2) dopamine receptor	DRD2
Grepafloxacin	New	110001	0.678	D(2) dopamine receptor	DRD2
Clomacran	New	110001	0.678	Alpha-2A adrenergic receptor	ADRA2A
Oxomemazine	New	110001	0.678	Alpha-2A adrenergic receptor	ADRA2A
Temafloxacin	New	110001	0.678	5-hydroxytryptamine receptor 1A	HTR1A
Mianserin	Confirmed	110001	0.678	Muscarinic acetylcholine receptor M3	CHRM3
Pergolide	Confirmed	110001	0.764	Alpha-1A adrenergic receptor	ADRA1A
Mianserin	Confirmed	110001	0.678	Muscarinic acetylcholine receptor M1	CHRM1
Astemizole	Confirmed	110001	0.764	Alpha-2C adrenergic receptor	ADRA2C
Clomacran	New	110001	0.678	5-hydroxytryptamine receptor 1A	HTR1A
Antrafenine	New	110001	0.678	5-hydroxytryptamine receptor 2C	HTR2C
Bezitramide	New	110001	0.678	Kappa-type opioid receptor	OPRK1
Grepafloxacin	New	110001	0.678	5-hydroxytryptamine receptor 1A	HTR1A
Domperidone	Confirmed	110001	0.678	Alpha-2B adrenergic receptor	ADRA2B
Dexfenfluramine	Confirmed	110001	0.678	Alpha-1A adrenergic receptor	ADRA1A
Domperidone	Confirmed	110001	0.788	Mu-type opioid receptor	OPRM1
AH-9700	New	11001	0.768	5-hydroxytryptamine receptor 2A	HTR2A
cenisertib	Confirmed	11001	0.624	Rho-associated protein kinase 2	ROCK2
SGX-393	New	11001	0.624	Rho-associated protein kinase 2	ROCK2
dual.Pgp.MRP1.inhibitors.quinazolinones.Xenova	New	11001	0.744	D(3) dopamine receptor	DRD3
NNC-09-0026	New	11001	0.744	Alpha-1A adrenergic receptor	ADRA1A
carvedilol.once.daily.Biovail	Confirmed	11001	0.744	Alpha-1A adrenergic receptor	ADRA1A
cenisertib	Confirmed	11001	0.624	Tyrosine-protein kinase SYK	SYK
MDL-11939	New	11001	0.66	5-hydroxytryptamine receptor 1D	HTR1D
Benzydamine.Hydrochloride	New	11001	0.744	5-hydroxytryptamine receptor 2A	HTR2A
Terodiline	Confirmed	11001	0.768	Muscarinic acetylcholine receptor M2	CHRM2
Benzydamine.Hydrochloride	New	11001	0.744	Alpha-1A adrenergic receptor	ADRA1A
Benzydamine.Hydrochloride	New	11001	0.66	Alpha-2B adrenergic receptor	ADRA2B
Astemizole	Confirmed	11001	0.66	Muscarinic acetylcholine receptor M3	CHRM3
Astemizole	Confirmed	11001	0.66	Muscarinic acetylcholine receptor M1	CHRM1
Astemizole	Confirmed	11001	0.66	Muscarinic acetylcholine receptor M2	CHRM2
Indoramin	Confirmed	11001	0.66	Alpha-2C adrenergic receptor	ADRA2C
Indoramin	Confirmed	11001	0.66	Alpha-2A adrenergic receptor	ADRA2A
SB-271046	Confirmed	110010	0.635	5-hydroxytryptamine receptor 3A	HTR3A
S-amisulpride	New	110010	0.635	5-HT3 RECEPTOR	_F0004
ORL-1.antagonists.CNS.disorders.Brane	Confirmed	110010	0.75	Nociceptin receptor	OPRL1
AZD-5438	Confirmed	110010	0.659	G1/S-specific cyclin-E1	CCNE1
SPD-756	New	110010	0.659	UnConfirmed UniProt	ADORA3
RG-7602	New	110010	0.659	Cell division cycle 7-related protein kinase	CDC7
PF-05297909	New	110010	0.773	5-hydroxytryptamine receptor 1A	HTR1A
S-32504	New	110010	0.773	5-HT1 RECEPTOR	_F0002
vanoxerine.cocaine.dependence.NIDA	Confirmed	110010	0.75	Histamine H1 receptor	HRH1
mixed.Factor.VIIa.Xa.inhibitors.Celera	New	110010	0.659	Plasma kallikrein	KLKB1
Hh.agonists.Curis	New	110010	0.773	C5a anaphylatoxin chemotactic receptor 1	C5AR1
SR-58878	New	110010	0.773	D(4) dopamine receptor	DRD4
AZ-13767370	New	110010	0.659	Cyclin-dependent kinase 2	CDK2
PF-05297909	New	110010	0.635	Sodium-dependent serotonin transporter	SLC6A4
GR-159897	New	110010	0.773	5-hydroxytryptamine receptor 7	HTR7
AZD-3783	New	110010	0.605	Transient receptor potential cation channel subfamily V member 1	TRPV1
PF-05297909	New	110010	0.75	Nociceptin receptor	OPRL1
CUDC-101.iv.Captisol.cancer.Curis.Ligand	New	110010	0.63	HD2 type histone deacetylase HDA106	hda106
SPD-756	New	110010	0.75	A2 RECEPTOR	_F0005
mocetinostat.intravenous.cancer.MethylGene	Confirmed	110010	0.659	Nuclear receptor corepressor 2	NCOR2
antibacterial.compounds.Cumbre	New	110010	0.63	Myeloperoxidase	MPO
NPC-18166	New	110010	0.75	5-hydroxytryptamine receptor 7	HTR7
Ro-327315	New	110010	0.63	Cathepsin K	CTSK
carvotroline	New	110010	0.75	5-hydroxytryptamine receptor 7	HTR7
p38.MAP.kinase.inhibitors.rheumatoid.arthritis.AbbVie	New	110010	0.63	Bromodomain-containing protein 4	BRD4
lensiprazine	New	110010	0.75	ALPHA-ADRENOCEPTOR	_F0012
adoprazine	New	110010	0.75	Melanin-concentrating hormone receptor 2	MCHR2
NS5b.polymerase.inhibitors.anti-HCV.infection.Genelabs	New	110010	0.63	Protein arginine N-methyltransferase 5	PRMT5
AG-024322	New	110010	0.63	Serine/threonine-protein kinase Chk1	CHEK1
CNS-5161.transdermal.patch.pain.PAION	New	110010	0.63	Transmembrane protein 97	TMEM97
REC-15.3079	New	110010	0.75	5-hydroxytryptamine receptor 7	HTR7
E-2051	New	110010	0.75	5-HT2 RECEPTOR	_F0003
MT-500	New	110010	0.63	Serine/threonine-protein kinase PAK 4	PAK4
VX-322	New	110010	0.63	VEGFR	_F0196
PD-0183812	New	110010	0.63	Dual specificity protein kinase TTK	TTK
AM-831	New	110010	0.63	Transmembrane protein 97	TMEM97
AZD-6703	New	110010	0.63	Serine/threonine-protein kinase B-raf	BRAF
GR-159897	New	110010	0.605	Potassium voltage-gated channel subfamily H member 2	KCNH2
RG-3039	New	110010	0.63	Acetylcholinesterase	ACHE
BIBX-1382	New	110010	0.63	CDK1/CYCB	_T0014
Syk.kinase.inhibitors.immune.disorders.AbbVie	New	110010	0.63	Serine/threonine-protein kinase Chk1	CHEK1
HKI-357	New	110010	0.63	cAMP-specific 3',5'-cyclic phosphodiesterase 4C	PDE4C
IkappaB.kinase.beta.IKKbeta.inhibitors.inflammation.autoimmune.diseases.Boehringer.Ingelheim	New	110010	0.665	Histamine H4 receptor	HRH4
GR-159897	New	110010	0.665	D(4) dopamine receptor	DRD4
REC-15.3079	New	110010	0.665	Histamine H1 receptor	HRH1
E-2051	New	110010	0.665	D(4) dopamine receptor	DRD4
lensiprazine	New	110010	0.665	5-hydroxytryptamine receptor 1F	HTR1F
AMP-53	New	110010	0.665	Muscarinic acetylcholine receptor M5	CHRM5
SR-58878	New	110010	0.665	Alpha-1A adrenergic receptor	ADRA1A
Diamthazole	New	110010	0.659	Sigma non-opioid intracellular receptor 1	SIGMAR1
Pipamazine	Confirmed	110010	0.665	Histamine H1 receptor	HRH1
Ephedra	Confirmed	110010	0.773	ALPHA2-ADRENOCEPTOR	_F0016
Indoramin	New	110010	0.773	ALPHA2-ADRENOCEPTOR	_F0016
Moxisylyte	New	110010	0.773	5-hydroxytryptamine receptor 2C	HTR2C
Zipeprol	New	110010	0.659	Sigma non-opioid intracellular receptor 1	SIGMAR1
Grepafloxacin	New	110010	0.635	Sodium-dependent serotonin transporter	SLC6A4
Indoramin	New	110010	0.659	Sigma non-opioid intracellular receptor 1	SIGMAR1
Oxyphenisatine	New	110010	0.781	ESTROGEN RECEPTOR	_F0069
Adenosine.Phosphate	Confirmed	110010	0.75	A2 RECEPTOR	_F0005
Mianserin	Confirmed	110010	0.75	ALPHA2-ADRENOCEPTOR	_F0016
Oxyphenisatine	New	110010	0.605	Intermediate conductance calcium-activated potassium channel protein 4	KCNN4
Pipamazine	New	110010	0.75	ALPHA1-ADRENOCEPTOR	_F0015
Ximelagatran	New	110010	0.63	Prothrombin	F2
Indoramin	Confirmed	110010	0.773	5-HT2 RECEPTOR	_F0003
Pipamazine	New	110010	0.75	D(4) dopamine receptor	DRD4
Dilevalol	New	110010	0.605	GLUN	_F0075
Oxomemazine	New	110010	0.75	D(1B) dopamine receptor	DRD5
Exifone	New	110010	0.758	Estrogen receptor beta	ESR2
Bithionol	New	110010	0.63	ENOYL-ACP REDUCTASE	_T0033
Clomacran	New	110010	0.75	Histamine H4 receptor	HRH4
Clorazepate	New	110010	0.605	Gamma-aminobutyric acid receptor	_S0012
Dibenzepin.Hydrochloride	New	110010	0.63	UnConfirmed UniProt	POL_HV1BR.RTp66
Astemizole	New	110010	0.665	5-HT2 RECEPTOR	_F0003
Astemizole	New	110010	0.665	ALPHA1-ADRENOCEPTOR	_F0015
Pyrovalerone	New	110010	0.665	Muscarinic acetylcholine receptor M1	CHRM1
lensiprazine	Confirmed	110011	0.862	D(3) dopamine receptor	DRD3
PF-3814735	Confirmed	110011	0.819	Serine/threonine-protein kinase 17A	STK17A
PF-3814735	Confirmed	110011	0.781	Tyrosine-protein kinase Fer	FER
PF-3814735	Confirmed	110011	0.819	Tyrosine-protein kinase ITK/TSK	ITK
cenisertib	Confirmed	110011	0.781	Mitogen-activated protein kinase kinase kinase kinase 2	MAP4K2
Alzheimer.s.disease.therapeutics.DuPont.Scios	New	110011	0.819	Neutrophil collagenase	MMP8
Alzheimer.s.disease.therapeutics.DuPont.Scios	Confirmed	110011	0.819	Matrix metalloproteinase-9	MMP9
cenisertib	Confirmed	110011	0.819	Tyrosine-protein kinase Lck	LCK
PF-3814735	Confirmed	110011	0.651	Focal adhesion kinase 1	PTK2
PF-3814735	Confirmed	110011	0.651	Vascular endothelial growth factor receptor 1	FLT1
PF-3814735	Confirmed	110011	0.819	Non-receptor tyrosine-protein kinase TYK2	TYK2
PF-3814735	Confirmed	110011	0.781	Serine/threonine-protein kinase TBK1	TBK1
REC-15.3079	New	110011	0.889	Alpha-1B adrenergic receptor	ADRA1B
RP-23618	New	110011	0.889	Alpha-1A adrenergic receptor	ADRA1A
PF-3814735	Confirmed	110011	0.781	Cyclin-dependent kinase 2	CDK2
PF-3814735	Confirmed	110011	0.781	MAP/microtubule affinity-regulating kinase 3	MARK3
cenisertib	Confirmed	110011	0.651	LIM domain kinase 1	LIMK1
PF-05297909	New	110011	0.889	Alpha-1A adrenergic receptor	ADRA1A
RP-23618	New	110011	0.889	Alpha-1B adrenergic receptor	ADRA1B
PF-3814735	Confirmed	110011	0.781	Fibroblast growth factor receptor 1	FGFR1
PF-3814735	Confirmed	110011	0.819	5'-AMP-activated protein kinase	_S0001
REC-15.3079	New	110011	0.889	Alpha-1D adrenergic receptor	ADRA1D
SB-332235	New	110011	0.819	Carbonic anhydrase 5B, mitochondrial	CA5B
E-2051	New	110011	0.889	Alpha-2A adrenergic receptor	ADRA2A
cenisertib	Confirmed	110011	0.781	Fibroblast growth factor receptor 3	FGFR3
PF-3814735	Confirmed	110011	0.781	Insulin receptor	INSR
PF-3814735	Confirmed	110011	0.819	Mitogen-activated protein kinase kinase kinase kinase 5	MAP4K5
PF-3814735	Confirmed	110011	0.781	Tyrosine-protein kinase JAK3	JAK3
PF-3814735	Confirmed	110011	0.781	Tyrosine-protein kinase SYK	SYK
PF-3814735	Confirmed	110011	0.651	BDNF/NT-3 growth factors receptor	NTRK2
PF-3814735	Confirmed	110011	0.819	Leukocyte tyrosine kinase receptor	LTK
cenisertib	Confirmed	110011	0.819	Tyrosine-protein kinase ABL1	ABL1
PF-3814735	Confirmed	110011	0.651	Cyclin-dependent kinase 1	CDK1
SB-332235	New	110011	0.781	Carbonic anhydrase 14	CA14
PF-3814735	Confirmed	110011	0.781	Serine/threonine-protein kinase Chk2	CHEK2
PF-3814735	Confirmed	110011	0.651	Testis-specific serine/threonine-protein kinase 1	TSSK1B
NPC-18166	New	110011	0.862	5-hydroxytryptamine receptor 1A	HTR1A
cenisertib	Confirmed	110011	0.781	Serine/threonine-protein kinase D3	PRKD3
PF-3814735	Confirmed	110011	0.781	Serine/threonine-protein kinase 3	STK3
SUN-N8075	New	110011	0.862	ALPHA1-ADRENOCEPTOR	_F0015
GR-159897	New	110011	0.862	Alpha-1A adrenergic receptor	ADRA1A
PF-3814735	Confirmed	110011	0.781	Activated CDC42 kinase 1	TNK2
PF-3814735	New	110011	0.781	Protein-tyrosine kinase 2-beta	PTK2B
PF-3814735	Confirmed	110011	0.781	Serine/threonine-protein kinase D2	PRKD2
PF-3814735	Confirmed	110011	0.651	Macrophage colony-stimulating factor 1 receptor	CSF1R
PF-3814735	Confirmed	110011	0.781	Interleukin-1 receptor-associated kinase 1	IRAK1
PF-3814735	Confirmed	110011	0.781	Serine/threonine-protein kinase BRSK1	BRSK1
PF-3814735	Confirmed	110011	0.781	Serine/threonine-protein kinase D3	PRKD3
PF-3814735	Confirmed	110011	0.651	Tyrosine-protein kinase FRK	FRK
PF-3814735	Confirmed	110011	0.781	Tyrosine-protein kinase Blk	BLK
SB-332235	New	110011	0.781	Carbonic anhydrase 5A, mitochondrial	CA5A
PF-3814735	Confirmed	110011	0.781	Dual specificity mitogen-activated protein kinase kinase 1	MAP2K1
PF-562271	Confirmed	110011	0.781	Tyrosine-protein kinase Lyn	LYN
PF-3814735	Confirmed	110011	0.651	High affinity nerve growth factor receptor	NTRK1
PF-3814735	Confirmed	110011	0.781	Cyclin-dependent kinase 7	CDK7
PF-3814735	Confirmed	110011	0.781	Serine/threonine-protein kinase TAO1	TAOK1
PF-3814735	Confirmed	110011	0.819	cAMP-dependent protein kinase	_S0008
PF-3814735	Confirmed	110011	0.781	Ribosomal protein S6 kinase beta-1	RPS6KB1
PF-3814735	Confirmed	110011	0.651	Interleukin-1 receptor-associated kinase 4	IRAK4
SB-277011	New	110011	0.781	Acetylcholinesterase	ACHE
SB-332235	New	110011	0.781	Carbonic anhydrase 13	CA13
PF-3814735	Confirmed	110011	0.651	Misshapen-like kinase 1	MINK1
NPC-18166	New	110011	0.862	Alpha-1D adrenergic receptor	ADRA1D
PF-3814735	Confirmed	110011	0.651	MAP kinase-interacting serine/threonine-protein kinase 2	MKNK2
PF-3814735	Confirmed	110011	0.781	Dual specificity protein kinase CLK4	CLK4
PF-3814735	Confirmed	110011	0.651	Serine/threonine-protein kinase Nek4	NEK4
PF-3814735	Confirmed	110011	0.651	Dual specificity mitogen-activated protein kinase kinase 2	MAP2K2
PF-3814735	Confirmed	110011	0.781	Death-associated protein kinase 3	DAPK3
PF-3814735	Confirmed	110011	0.781	Tyrosine-protein kinase ABL1	ABL1
cenisertib	Confirmed	110011	0.651	Cyclin-dependent kinase 7	CDK7
PF-3814735	Confirmed	110011	0.651	Rho-associated protein kinase 1	ROCK1
RUS-350.oral.Huntingtons.chorea.Biovail.Cambridge.Laboratories	Confirmed	110011	0.862	Alpha-2C adrenergic receptor	ADRA2C
PF-3814735	Confirmed	110011	0.651	Cell division cycle 7-related protein kinase	CDC7
GAT-3.4.transporter.inhibitors.BTG	New	110011	0.862	Alpha-2A adrenergic receptor	ADRA2A
RUS-350.oral.Huntingtons.chorea.Biovail.Cambridge.Laboratories	Confirmed	110011	0.767	Alpha-2B adrenergic receptor	ADRA2B
PF-3814735	Confirmed	110011	0.651	Serine/threonine-protein kinase Sgk2	SGK2
BIBX-1382	New	110011	0.651	G2/mitotic-specific cyclin-B3	CCNB3
BIBX-1382	New	110011	0.651	G2/mitotic-specific cyclin-B2	CCNB2
PF-3814735	Confirmed	110011	0.781	Activin receptor type-1	ACVR1
SB-332235	New	110011	0.651	Carbonic anhydrase 7	CA7
antibacterial.compounds.Cumbre	New	110011	0.627	Sodium-dependent dopamine transporter	SLC6A3
PF-3814735	Confirmed	110011	0.651	Dual specificity tyrosine-phosphorylation-regulated kinase 1B	DYRK1B
PF-3814735	Confirmed	110011	0.781	Mitogen-activated protein kinase 8	MAPK8
PF-3814735	Confirmed	110011	0.781	Serine/threonine-protein kinase N2	PKN2
SEN-1500	New	110011	0.651	Abelson tyrosine-protein kinase 2	ABL2
PF-3814735	Confirmed	110011	0.651	Homeodomain-interacting protein kinase 2	HIPK2
BIBX-1382	New	110011	0.651	G2/mitotic-specific cyclin-B1	CCNB1
AV-412	New	110011	0.651	Serine/threonine-protein kinase 10	STK10
PF-3814735	Confirmed	110011	0.651	Serine/threonine-protein kinase Nek2	NEK2
cenisertib	New	110011	0.651	NUAK family SNF1-like kinase 1	NUAK1
PF-3814735	Confirmed	110011	0.651	Mitogen-activated protein kinase 9	MAPK9
PF-3814735	Confirmed	110011	0.651	Mitogen-activated protein kinase kinase kinase MLT	ZAK
PF-3814735	Confirmed	110011	0.781	Protein kinase C gamma type	PRKCG
PF-3814735	Confirmed	110011	0.651	Calcium/calmodulin-dependent protein kinase type II	_S0006
SPD-756	New	110011	0.767	Adenosine receptor A1	ADORA1
PF-3814735	Confirmed	110011	0.651	cAMP-dependent protein kinase catalytic subunit PRKX	PRKX
AV-412	New	110011	0.651	Serine/threonine-protein kinase 26	STK26
Pipamazine	Confirmed	110011	0.862	Alpha-1D adrenergic receptor	ADRA1D
Pipamazine	Confirmed	110011	0.862	Alpha-1B adrenergic receptor	ADRA1B
Pipamazine	Confirmed	110011	0.889	D(3) dopamine receptor	DRD3
Pergolide	Confirmed	110011	0.889	D(3) dopamine receptor	DRD3
Pergolide	Confirmed	110011	0.862	D(4) dopamine receptor	DRD4
Pipamazine	Confirmed	110011	0.673	Alpha-2C adrenergic receptor	ADRA2C
Clomacran	New	110011	0.889	5-hydroxytryptamine receptor 2C	HTR2C
Oxomemazine	New	110011	0.889	Muscarinic acetylcholine receptor M4	CHRM4
Sertindole	Confirmed	110011	0.862	5-hydroxytryptamine receptor 7	HTR7
Oxomemazine	New	110011	0.889	Muscarinic acetylcholine receptor M5	CHRM5
Sertindole	Confirmed	110011	0.889	5-hydroxytryptamine receptor 1D	HTR1D
Antrafenine	New	110011	0.862	Alpha-1A adrenergic receptor	ADRA1A
Dibenzepin.Hydrochloride	New	110011	0.862	Alpha-1A adrenergic receptor	ADRA1A
Doxylamine	New	110011	0.862	Muscarinic acetylcholine receptor M1	CHRM1
Pergolide	Confirmed	110011	0.767	Alpha-2B adrenergic receptor	ADRA2B
Pipamazine	Confirmed	110011	0.767	Alpha-2A adrenergic receptor	ADRA2A
Clomacran	New	110011	0.862	Alpha-1B adrenergic receptor	ADRA1B
Clomacran	New	110011	0.862	Muscarinic acetylcholine receptor M4	CHRM4
Doxylamine	New	110011	0.862	Muscarinic acetylcholine receptor M3	CHRM3
Pronetalol	New	110011	0.762	Sodium-dependent serotonin transporter	SLC6A4
Cisapride	Confirmed	110011	0.673	Alpha-1D adrenergic receptor	ADRA1D
Doxylamine	New	110011	0.862	Muscarinic acetylcholine receptor M2	CHRM2
Oxyphenisatine	New	110011	0.867	Estrogen receptor beta	ESR2
Clomacran	New	110011	0.862	Muscarinic acetylcholine receptor M5	CHRM5
Oxomemazine	New	110011	0.862	Muscarinic acetylcholine receptor M3	CHRM3
Cisapride	Confirmed	110011	0.627	5-hydroxytryptamine receptor 3B	HTR3B
Antrafenine	New	110011	0.862	Alpha-1B adrenergic receptor	ADRA1B
Clomacran	New	110011	0.862	5-hydroxytryptamine receptor 5A	HTR5A
Doxylamine	New	110011	0.762	Sodium-dependent serotonin transporter	SLC6A4
Oxyphenisatine	New	110011	0.867	Estrogen receptor	ESR1
Pipamazine	New	110011	0.862	5-hydroxytryptamine receptor 7	HTR7
Triparanol	New	110011	0.867	Estrogen receptor beta	ESR2
Clomacran	New	110011	0.862	5-hydroxytryptamine receptor 7	HTR7
Metipranolol	New	110011	0.862	Beta-3 adrenergic receptor	ADRB3
Oxomemazine	New	110011	0.862	Muscarinic acetylcholine receptor M2	CHRM2
Pronetalol	New	110011	0.762	Sodium-dependent noradrenaline transporter	SLC6A2
Pergolide	Confirmed	110011	0.627	5-hydroxytryptamine receptor 3A	HTR3A
Clomacran	New	110011	0.862	5-hydroxytryptamine receptor 2B	HTR2B
Domperidone	Confirmed	110011	0.767	Alpha-2C adrenergic receptor	ADRA2C
Doxylamine	New	110011	0.627	Sodium-dependent noradrenaline transporter	SLC6A2
Oxomemazine	New	110011	0.767	Muscarinic acetylcholine receptor M1	CHRM1
Sibutramine	New	110011	0.767	Alpha-2C adrenergic receptor	ADRA2C
Sertindole	Confirmed	110011	0.767	Alpha-2C adrenergic receptor	ADRA2C
Pronetalol	New	110011	0.627	Sodium-dependent dopamine transporter	SLC6A3
Sertindole	Confirmed	110011	0.862	Alpha-2A adrenergic receptor	ADRA2A
Pergolide	Confirmed	110011	0.767	Alpha-1D adrenergic receptor	ADRA1D
Ephedra	Confirmed	110011	0.767	Alpha-2B adrenergic receptor	ADRA2B
Ephedra	Confirmed	110011	0.767	Alpha-2A adrenergic receptor	ADRA2A
Pergolide	Confirmed	110011	0.767	Alpha-1B adrenergic receptor	ADRA1B
Sibutramine	Confirmed	110011	0.767	Alpha-2B adrenergic receptor	ADRA2B
Ephedra	Confirmed	110011	0.767	Alpha-2C adrenergic receptor	ADRA2C
RGB-286638	Confirmed	1101	0.614	Cyclin-dependent kinase 2	CDK2
p56lck.inhibitors.phenylaminopyrimidines.Celltech	New	1101	0.643	Ephrin type-B receptor 6	EPHB6
S-16924	Confirmed	1101	0.737	ALPHA1-ADRENOCEPTOR	_F0015
AGN-193174	New	1101	0.768	Retinoic acid receptor RXR-gamma	RXRG
p56lck.inhibitors.phenylaminopyrimidines.Celltech	New	1101	0.643	Bone morphogenetic protein receptor type-1B	BMPR1B
CYC-381	New	1101	0.643	3-oxo-5-alpha-steroid 4-dehydrogenase 1	SRD5A1
p56lck.inhibitors.phenylaminopyrimidines.Celltech	New	1101	0.643	Cyclin-G-associated kinase	GAK
S-1255	New	1101	0.768	Retinoic acid receptor alpha	RARA
S-1255	New	1101	0.768	Retinoic acid receptor beta	RARB
v-protectants.AtheroGenics	New	1101	0.643	STEROID 5-ALPHA-REDUCTASE	_F0178
SB-271046	New	1101	0.76	Alpha-1D adrenergic receptor	ADRA1D
CE-245677	New	1101	0.643	Dual specificity mitogen-activated protein kinase kinase 1	MAP2K1
p56lck.inhibitors.phenylaminopyrimidines.Celltech	New	1101	0.643	Eukaryotic translation initiation factor 2-alpha kinase 4	EIF2AK4
AZD-1208	New	1101	0.614	Protein kinase C gamma type	PRKCG
p56lck.inhibitors.phenylaminopyrimidines.Celltech	New	1101	0.614	Serine/threonine-protein kinase TNNI3K	TNNI3K
AZD-1208	New	1101	0.614	Protein kinase C alpha type	PRKCA
LY-929	New	1101	0.737	Cysteinyl leukotriene receptor 2	CYSLTR2
ZD-0892	New	1101	0.614	Chymase	CMA1
p56lck.inhibitors.phenylaminopyrimidines.Celltech	New	1101	0.614	Dual specificity mitogen-activated protein kinase kinase 5	MAP2K5
p21-activated.kinase.inhibitors.central.nervous.system.disorders.cancer.Afraxis.Scripps.Research.Institute	New	1101	0.614	Casein kinase I isoform alpha	CSNK1A1
aurora.kinase.inhibitors.cancer.AbbVie	New	1101	0.614	MAP kinase-interacting serine/threonine-protein kinase 2	MKNK2
DPC-168	New	1101	0.737	D(3) dopamine receptor	DRD3
resveratrol	New	1101	0.614	Dual specificity tyrosine-phosphorylation-regulated kinase 1B	DYRK1B
p21-activated.kinase.inhibitors.central.nervous.system.disorders.cancer.Afraxis.Scripps.Research.Institute	New	1101	0.614	Eukaryotic translation initiation factor 2-alpha kinase 4	EIF2AK4
NNC-09-0026	New	1101	0.737	5-hydroxytryptamine receptor 2C	HTR2C
AGN-193174	New	1101	0.745	Estrogen receptor beta	ESR2
CE-245677	New	1101	0.614	Tyrosine-protein kinase receptor UFO	AXL
IRX-4310	New	1101	0.745	Peroxisome proliferator-activated receptor gamma	PPARG
aurora.kinase.inhibitors.cancer.AbbVie	New	1101	0.614	Tyrosine-protein kinase receptor UFO	AXL
CE-245677	New	1101	0.614	Homeodomain-interacting protein kinase 4	HIPK4
p56lck.inhibitors.phenylaminopyrimidines.Celltech	New	1101	0.614	Bone morphogenetic protein receptor type-1A	BMPR1A
aurora.kinase.inhibitors.cancer.AbbVie	New	1101	0.614	Cyclin-dependent kinase 9	CDK9
p21-activated.kinase.inhibitors.central.nervous.system.disorders.cancer.Afraxis.Scripps.Research.Institute	New	1101	0.614	Casein kinase I isoform gamma-3	CSNK1G3
p21-activated.kinase.inhibitors.central.nervous.system.disorders.cancer.Afraxis.Scripps.Research.Institute	New	1101	0.614	Serine/threonine-protein kinase D1	PRKD1
p56lck.inhibitors.phenylaminopyrimidines.Celltech	New	1101	0.614	Mitogen-activated protein kinase kinase kinase kinase 1	MAP4K1
CE-245677	New	1101	0.614	Ephrin type-A receptor 4	EPHA4
S-1255	New	1101	0.745	RETINOID X RECEPTOR	_F0165
p56lck.inhibitors.phenylaminopyrimidines.Celltech	New	1101	0.614	Dual specificity mitogen-activated protein kinase kinase 4	MAP2K4
CE-245677	New	1101	0.614	Serine/threonine-protein kinase PLK4	PLK4
CE-245677	New	1101	0.614	MAP kinase-interacting serine/threonine-protein kinase 2	MKNK2
aurora.kinase.inhibitors.cancer.AbbVie	New	1101	0.614	Proto-oncogene tyrosine-protein kinase receptor Ret	RET
flufenoxina	New	1101	0.653	D(2) dopamine receptor	DRD2
SP-08.Georgetown.University	New	1101	0.653	5-hydroxytryptamine receptor 1D	HTR1D
SB-243213	New	1101	0.653	Metabotropic glutamate receptor 2	GRM2
dual.Pgp.MRP1.inhibitors.quinazolinones.Xenova	New	1101	0.653	5-hydroxytryptamine receptor 1B	HTR1B
NS5b.polymerase.inhibitors.anti-HCV.infection.Genelabs	New	1101	0.653	Adenosine receptor A2b	ADORA2B
SP-08.Georgetown.University	New	1101	0.653	5-hydroxytryptamine receptor 1A	HTR1A
NPS-1392	New	1101	0.653	5-hydroxytryptamine receptor 2A	HTR2A
CYC-381	New	1101	0.653	Prostaglandin E2 receptor EP3 subtype	PTGER3
BVT-74316	Confirmed	1101	0.653	5-hydroxytryptamine receptor 1B	HTR1B
Propoxyphene	New	1101	0.76	Muscarinic acetylcholine receptor M3	CHRM3
Sorivudine	New	1101	0.76	Adenosine receptor A1	ADORA1
Budipine	New	1101	0.737	D(4) dopamine receptor	DRD4
Methopholine	New	1101	0.737	5-hydroxytryptamine receptor 2A	HTR2A
Medifoxamine	New	1101	0.737	5-hydroxytryptamine receptor 1D	HTR1D
Mepazine.Hydrochloride	New	1101	0.737	5-hydroxytryptamine receptor 4	HTR4
Thioridazine	New	1101	0.737	Delta-type opioid receptor	OPRD1
Bromocriptine.Mesylate	New	1101	0.737	5-hydroxytryptamine receptor 1F	HTR1F
Clometacin	New	1101	0.745	Peroxisome proliferator-activated receptor alpha	PPARA
Methopholine	New	1101	0.737	Alpha-1A adrenergic receptor	ADRA1A
Methapyrilene	Confirmed	1101	0.653	5-hydroxytryptamine receptor 2A	HTR2A
Methopholine	New	1101	0.653	ALPHA1-ADRENOCEPTOR	_F0015
Methopholine	New	1101	0.653	Alpha-1D adrenergic receptor	ADRA1D
Sibutramine	New	1101	0.653	D(4) dopamine receptor	DRD4
Methapyrilene	New	1101	0.653	5-HT2 RECEPTOR	_F0003
Methapyrilene	New	1101	0.653	5-hydroxytryptamine receptor 1A	HTR1A
Domperidone	Confirmed	1101	0.653	5-hydroxytryptamine receptor 1B	HTR1B
DW-2282	New	11010	0.604	Collagenase 3	MMP13
Prenylamine	New	11010	0.728	ALPHA1-ADRENOCEPTOR	_F0015
lensiprazine	Confirmed	110100	0.663	5-hydroxytryptamine receptor 7	HTR7
carvedilol.once.daily.Biovail	New	110100	0.684	D(4) dopamine receptor	DRD4
ASP-2535	New	110100	0.663	Oxytocin receptor	OXTR
SB-271046	New	110100	0.663	D(1B) dopamine receptor	DRD5
SR-58894A	New	110100	0.663	D(4) dopamine receptor	DRD4
SR-59230A	New	110100	0.663	D(4) dopamine receptor	DRD4
verapamil.R.S.isomers.Chiroscience.Knoll	New	110100	0.663	Mu-type opioid receptor	OPRM1
SB-271046	New	110100	0.663	5-HT2 RECEPTOR	_F0003
S-18327	New	110100	0.663	ALPHA-ADRENOCEPTOR	_F0012
MK-0343	New	110100	0.663	Corticotropin-releasing factor receptor 1	CRHR1
second-generation.KSP.inhibitors.cancer.Cytokinetics	New	110100	0.663	B2 bradykinin receptor	BDKRB2
SUN-N8075	New	110100	0.663	5-hydroxytryptamine receptor 2B	HTR2B
BL-6020	New	110100	0.663	Histamine H3 receptor	HRH3
SUN-N8075	New	110100	0.663	ALPHA-ADRENOCEPTOR	_F0012
PfENR.inhibitors.Jacobus	New	110100	0.663	Extracellular calcium-sensing receptor	CASR
JTV-519.oral.Sequel.Pharmaceuticals	New	110100	0.663	5-hydroxytryptamine receptor 2B	HTR2B
JTV-519.oral.Sequel.Pharmaceuticals	New	110100	0.663	D(2) dopamine receptor	DRD2
aleplasinin	New	110100	0.663	Prostaglandin D2 receptor 2	PTGDR2
triple.reuptake.inhibitors.depression.CNS.disease.Bristol-Myers.Squibb.Albany.Molecular.Research	New	110100	0.663	Alpha-1D adrenergic receptor	ADRA1D
SIM-916	New	110100	0.672	ESTROGEN RECEPTOR	_F0069
verapamil.R.S.isomers.Chiroscience.Knoll	New	110100	0.663	Muscarinic acetylcholine receptor M3	CHRM3
S-18327	New	110100	0.663	Nociceptin receptor	OPRL1
S-18327	New	110100	0.663	D(1B) dopamine receptor	DRD5
Domperidone	New	110100	0.684	Nociceptin receptor	OPRL1
Astemizole	Confirmed	110100	0.663	5-hydroxytryptamine receptor 2B	HTR2B
Cinepazide	New	110100	0.684	G-protein coupled receptor 183	GPR183
Bezitramide	New	110100	0.684	5-hydroxytryptamine receptor 2B	HTR2B
Bezitramide	New	110100	0.663	Histamine H1 receptor	HRH1
Benfluorex	New	110100	0.663	Alpha-2C adrenergic receptor	ADRA2C
Oxomemazine	New	110100	0.663	Histamine H1 receptor	HRH1
SEN-1500	New	110101	0.758	Mitogen-activated protein kinase 14	MAPK14
p21-activated.kinase.inhibitors.central.nervous.system.disorders.cancer.Afraxis.Scripps.Research.Institute	New	110101	0.846	5-hydroxytryptamine receptor 1D	HTR1D
SEN-1500	New	110101	0.758	Ephrin type-A receptor 5	EPHA5
SEN-1500	New	110101	0.758	Ephrin type-A receptor 8	EPHA8
p56lck.inhibitors.phenylaminopyrimidines.Celltech	New	110101	0.758	G1/S-specific cyclin-E2	CCNE2
SUN-N8075	New	110101	0.846	5-hydroxytryptamine receptor 1A	HTR1A
SEN-1500	New	110101	0.758	Ephrin type-B receptor 6	EPHB6
p56lck.inhibitors.phenylaminopyrimidines.Celltech	New	110101	0.723	Cyclin-A1	CCNA1
SEN-1500	New	110101	0.723	Ephrin type-A receptor 1	EPHA1
SEN-1500	New	110101	0.723	Tyrosine-protein kinase Blk	BLK
SEN-1500	New	110101	0.723	Cytoplasmic tyrosine-protein kinase BMX	BMX
p56lck.inhibitors.phenylaminopyrimidines.Celltech	New	110101	0.723	Cyclin-A2	CCNA2
SEN-1500	New	110101	0.723	Tyrosine-protein kinase HCK	HCK
AS-602868	New	110101	0.723	Aurora kinase A	AURKA
SEN-1500	New	110101	0.723	Bone morphogenetic protein receptor type-1B	BMPR1B
SR-58894A	New	110101	0.821	Alpha-1A adrenergic receptor	ADRA1A
SEN-1500	New	110101	0.723	Ephrin type-B receptor 1	EPHB1
SR-58894A	New	110101	0.821	Alpha-1B adrenergic receptor	ADRA1B
p56lck.inhibitors.phenylaminopyrimidines.Celltech	New	110101	0.723	G2/mitotic-specific cyclin-B3	CCNB3
SEN-1500	New	110101	0.723	Cyclin-G-associated kinase	GAK
p56lck.inhibitors.phenylaminopyrimidines.Celltech	New	110101	0.723	G2/mitotic-specific cyclin-B2	CCNB2
AS-602868	New	110101	0.723	Receptor-type tyrosine-protein kinase FLT3	FLT3
SR-58894A	New	110101	0.821	Alpha-1D adrenergic receptor	ADRA1D
AS-602868	New	110101	0.723	Aurora kinase B	AURKB
p21-activated.kinase.inhibitors.central.nervous.system.disorders.cancer.Afraxis.Scripps.Research.Institute	New	110101	0.821	5-hydroxytryptamine receptor 1B	HTR1B
SEN-1500	New	110101	0.723	Ephrin type-A receptor 6	EPHA6
p21-activated.kinase.inhibitors.central.nervous.system.disorders.cancer.Afraxis.Scripps.Research.Institute	New	110101	0.723	Mitogen-activated protein kinase kinase kinase kinase 5	MAP4K5
RWJ-67657	New	110101	0.723	Mitogen-activated protein kinase 12	MAPK12
JTV-519.oral.Sequel.Pharmaceuticals	New	110101	0.821	5-hydroxytryptamine receptor 2C	HTR2C
SEN-1500	New	110101	0.723	Proto-oncogene tyrosine-protein kinase receptor Ret	RET
lensiprazine	New	110101	0.821	Beta-1 adrenergic receptor	ADRB1
AS-602868	New	110101	0.723	Mast/stem cell growth factor receptor Kit	KIT
AS-602868	New	110101	0.723	G2/mitotic-specific cyclin-B1	CCNB1
p56lck.inhibitors.phenylaminopyrimidines.Celltech	New	110101	0.723	G2/mitotic-specific cyclin-B1	CCNB1
SEN-1500	New	110101	0.723	Dual specificity mitogen-activated protein kinase kinase 5	MAP2K5
adoprazine	New	110101	0.821	5-hydroxytryptamine receptor 1D	HTR1D
verapamil.R.S.isomers.Chiroscience.Knoll	New	110101	0.821	D(1A) dopamine receptor	DRD1
SEN-1500	New	110101	0.723	TGF-beta receptor type-2	TGFBR2
GR-159897	New	110101	0.821	5-hydroxytryptamine receptor 1B	HTR1B
JTV-519.oral.Sequel.Pharmaceuticals	Confirmed	110101	0.729	Alpha-1D adrenergic receptor	ADRA1D
SEN-1500	New	110101	0.723	Myosin light chain kinase 2, skeletal/cardiac muscle	MYLK2
SEN-1500	New	110101	0.723	Serine/threonine-protein kinase TNNI3K	TNNI3K
JTV-519.oral.Sequel.Pharmaceuticals	Confirmed	110101	0.639	Alpha-1A adrenergic receptor	ADRA1A
RWJ-67657	New	110101	0.723	Mitogen-activated protein kinase 13	MAPK13
AS-602868	New	110101	0.605	Tyrosine-protein kinase SYK	SYK
p21-activated.kinase.inhibitors.central.nervous.system.disorders.cancer.Afraxis.Scripps.Research.Institute	New	110101	0.605	Serine/threonine-protein kinase TAO1	TAOK1
adoprazine	New	110101	0.729	5-hydroxytryptamine receptor 1B	HTR1B
SEN-1500	New	110101	0.605	Fibroblast growth factor receptor 1	FGFR1
SEN-1500	New	110101	0.605	Dual specificity mitogen-activated protein kinase kinase 4	MAP2K4
S-18327	New	110101	0.729	Delta-type opioid receptor	OPRD1
SEN-1500	New	110101	0.605	Mitogen-activated protein kinase kinase kinase kinase 1	MAP4K1
SEN-1500	New	110101	0.605	Serine/threonine-protein kinase SIK1	SIK1
S-18327	New	110101	0.729	5-hydroxytryptamine receptor 1D	HTR1D
GR-159897	New	110101	0.729	5-hydroxytryptamine receptor 1A	HTR1A
GR-159897	New	110101	0.729	5-hydroxytryptamine receptor 1D	HTR1D
AZD-5438	New	110101	0.605	Mitogen-activated protein kinase kinase kinase kinase 2	MAP4K2
AZD-5438	New	110101	0.605	Serine/threonine-protein kinase TAO1	TAOK1
adoprazine	New	110101	0.729	Alpha-2B adrenergic receptor	ADRA2B
AZD-5438	New	110101	0.605	Dual specificity protein kinase CLK2	CLK2
SEN-1500	New	110101	0.605	TRAF2 and NCK-interacting protein kinase	TNIK
SEN-1500	New	110101	0.605	Phosphatidylinositol 5-phosphate 4-kinase type-2 gamma	PIP4K2C
SEN-1500	New	110101	0.605	Serine/threonine-protein kinase TAO1	TAOK1
AS-602868	New	110101	0.605	LIM domain kinase 1	LIMK1
S-18327	New	110101	0.729	5-hydroxytryptamine receptor 1B	HTR1B
AS-602868	New	110101	0.605	Serine/threonine-protein kinase TAO1	TAOK1
AS-602868	New	110101	0.605	Tyrosine-protein kinase Lyn	LYN
SEN-1500	New	110101	0.605	Ephrin type-A receptor 3	EPHA3
AS-602868	New	110101	0.605	Tyrosine-protein kinase ABL1	ABL1
SB-271046	Confirmed	110101	0.821	D(1A) dopamine receptor	DRD1
verapamil.R.S.isomers.Chiroscience.Knoll	Confirmed	110101	0.821	Alpha-2C adrenergic receptor	ADRA2C
SB-277011	Confirmed	110101	0.729	5-hydroxytryptamine receptor 1A	HTR1A
Astemizole	Confirmed	110101	0.821	5-hydroxytryptamine receptor 2A	HTR2A
Benfluorex	New	110101	0.821	D(2) dopamine receptor	DRD2
Dibenzepin.Hydrochloride	New	110101	0.821	Alpha-2B adrenergic receptor	ADRA2B
Pergolide	Confirmed	110101	0.821	5-hydroxytryptamine receptor 7	HTR7
Bezitramide	New	110101	0.821	D(2) dopamine receptor	DRD2
Astemizole	Confirmed	110101	0.639	Alpha-1D adrenergic receptor	ADRA1D
Dibenzepin.Hydrochloride	New	110101	0.729	Alpha-2A adrenergic receptor	ADRA2A
Astemizole	Confirmed	110101	0.729	D(2) dopamine receptor	DRD2
Astemizole	Confirmed	110101	0.639	Alpha-2A adrenergic receptor	ADRA2A
cenisertib	Confirmed	11011	0.766	5'-AMP-activated protein kinase	_S0001
carvedilol.once.daily.Biovail	Confirmed	11011	0.757	Alpha-1D adrenergic receptor	ADRA1D
cenisertib	Confirmed	11011	0.64	Serine/threonine-protein kinase Chk2	CHEK2
carvedilol.once.daily.Biovail	Confirmed	11011	0.757	Alpha-1B adrenergic receptor	ADRA1B
cenisertib	Confirmed	11011	0.64	Platelet-derived growth factor receptor beta	PDGFRB
cenisertib	Confirmed	11011	0.766	Platelet-derived growth factor receptor alpha	PDGFRA
cenisertib	Confirmed	11011	0.64	Rho-associated protein kinase 1	ROCK1
MDL-11939	Confirmed	11011	0.757	5-hydroxytryptamine receptor 1B	HTR1B
cenisertib	Confirmed	11011	0.766	Serine/threonine-protein kinase TBK1	TBK1
cenisertib	Confirmed	11011	0.64	Mast/stem cell growth factor receptor Kit	KIT
DPC-168	Confirmed	11011	0.615	Sodium-dependent dopamine transporter	SLC6A3
DPC-168	Confirmed	11011	0.615	Sodium-dependent noradrenaline transporter	SLC6A2
MDL-11939	Confirmed	11011	0.665	D(4) dopamine receptor	DRD4
MCP-1.antagonists.GlaxoSmithKline	Confirmed	11011	0.757	5-hydroxytryptamine receptor 1A	HTR1A
Dilevalol	Confirmed	11011	0.757	Alpha-2A adrenergic receptor	ADRA2A
Thenalidine	New	11011	0.852	5-hydroxytryptamine receptor 2C	HTR2C
Prenylamine	New	11011	0.757	5-hydroxytryptamine receptor 2C	HTR2C
GAT-3.4.transporter.inhibitors.BTG	New	110110	0.742	Transmembrane protein 97	TMEM97
S-16924	New	110110	0.742	Transmembrane protein 97	TMEM97
LY-315535	New	110110	0.835	5-HT1 RECEPTOR	_F0002
S-amisulpride	New	110110	0.722	5-hydroxytryptamine receptor 3B	HTR3B
second-generation.cannabinoids.pain.autoimmune.Pharmos	New	110110	0.835	Cannabinoid receptor 2	CNR2
AV-412	New	110110	0.742	EPHRIN RECEPTOR	_F0067
AG-024322	New	110110	0.742	Dual specificity tyrosine-phosphorylation-regulated kinase 1A	DYRK1A
solimastat	New	110110	0.742	Peptide deformylase, mitochondrial	PDF
BB-83698	New	110110	0.742	Peptide deformylase, mitochondrial	PDF
HEP-689	New	110110	0.742	Casein kinase I isoform delta	CSNK1D
solimastat	New	110110	0.742	Matrilysin	MMP7
SUN-N8075	New	110110	0.722	Sodium-dependent serotonin transporter	SLC6A4
AZD-5438	Confirmed	110110	0.708	Cyclin-T1	CCNT1
solimastat	New	110110	0.742	Disintegrin and metalloproteinase domain-containing protein 17	ADAM17
pexmetinib	Confirmed	110110	0.708	Tyrosine-protein kinase HCK	HCK
TAK-733	New	110110	0.742	ERK	_F0068
solimastat	New	110110	0.708	Macrophage metalloelastase	MMP12
alpha1.adrenoceptor.antagonists.Recordati	Confirmed	110110	0.81	ALPHA1-ADRENOCEPTOR	_F0015
RG-7419	Confirmed	110110	0.708	Baculoviral IAP repeat-containing protein 3	BIRC3
Ro-327315	New	110110	0.708	Neutrophil collagenase	MMP8
Ro-327315	New	110110	0.708	Stromelysin-1	MMP3
HEP-689	New	110110	0.708	Casein kinase I isoform epsilon	CSNK1E
SR-58894A	New	110110	0.81	BETA-ADRENOCEPTOR	_F0022
JTV-519.oral.Sequel.Pharmaceuticals	New	110110	0.81	5-hydroxytryptamine receptor 1A	HTR1A
RP-23618	New	110110	0.81	ALPHA1-ADRENOCEPTOR	_F0015
Ro-327315	New	110110	0.708	MMP	_F0115
PF-06409577	New	110110	0.708	Aldo-keto reductase family 1 member C3	AKR1C3
S-16924	New	110110	0.686	Synaptic vesicular amine transporter	SLC18A2
GAT-3.4.transporter.inhibitors.BTG	New	110110	0.81	ALPHA-ADRENOCEPTOR	_F0012
A-252444.0	New	110110	0.708	Amine oxidase [flavin-containing] B	MAOB
S-32504	New	110110	0.81	D(1B) dopamine receptor	DRD5
fatty.acid-binding.protein.4.inhibitors.Biovitrum	Confirmed	110110	0.708	Fatty acid-binding protein, adipocyte	FABP4
AMP-activated.protein.kinase.activator.diabetes.Abbott.Laboratories	New	110110	0.708	Estradiol 17-beta-dehydrogenase 1	HSD17B1
AS-602868	New	110110	0.708	Cyclin-T1	CCNT1
TAK-733	New	110110	0.708	Dual specificity mitogen-activated protein kinase kinase 2	MAP2K2
p38.MAP.kinase.inhibitors.rheumatoid.arthritis.AbbVie	New	110110	0.708	BET FAMILY COMPLEXES	_T0007
SR-59119A	New	110110	0.81	D(4) dopamine receptor	DRD4
ZD-4190	Confirmed	110110	0.708	Epidermal growth factor receptor	EGFR
JTV-519.oral.Sequel.Pharmaceuticals	New	110110	0.72	D(4) dopamine receptor	DRD4
S-18327	New	110110	0.72	Histamine H1 receptor	HRH1
Bezitramide	New	110110	0.835	5-HT2 RECEPTOR	_F0003
Chlormadinone	New	110110	0.742	3-oxo-5-alpha-steroid 4-dehydrogenase 2	SRD5A2
Pergolide	New	110110	0.835	5-HT1 RECEPTOR	_F0002
Pergolide	Confirmed	110110	0.81	D(1B) dopamine receptor	DRD5
Bithionol	New	110110	0.742	Enoyl-[acyl-carrier-protein] reductase [NADH], chloroplastic	MOD1
Canrenone	New	110110	0.742	Sex hormone-binding globulin	SHBG
Lynestrenol	New	110110	0.841	Estrogen receptor beta	ESR2
Metipranolol	New	110110	0.835	BETA-ADRENOCEPTOR	_F0022
Practolol	Confirmed	110110	0.81	BETA-ADRENOCEPTOR	_F0022
Droxicam	New	110110	0.722	Gamma-aminobutyric acid receptor	_S0012
Pronetalol	New	110110	0.835	BETA-ADRENOCEPTOR	_F0022
Domperidone	New	110110	0.81	5-HT2 RECEPTOR	_F0003
Pipamazine	Confirmed	110110	0.742	Sigma non-opioid intracellular receptor 1	SIGMAR1
Clomacran	New	110110	0.81	D(1B) dopamine receptor	DRD5
Pipamazine	New	110110	0.81	5-HT2 RECEPTOR	_F0003
Chlormadinone	New	110110	0.817	Mineralocorticoid receptor	NR3C2
Diamthazole	New	110110	0.708	Histamine N-methyltransferase	HNMT
Domperidone	New	110110	0.81	ALPHA-ADRENOCEPTOR	_F0012
Benfluorex	New	110110	0.72	5-hydroxytryptamine receptor 1A	HTR1A
Domperidone	New	110110	0.72	ALPHA1-ADRENOCEPTOR	_F0015
Mianserin	Confirmed	110110	0.631	D(1A) dopamine receptor	DRD1
Thioridazine	Confirmed	110110	0.72	Histamine H2 receptor	HRH2
PF-3814735	Confirmed	110111	0.865	Leucine-rich repeat serine/threonine-protein kinase 2	LRRK2
farnesyl.transferase.inhibitors.anticancer.LG.Life.Sciences	Confirmed	110111	0.865	Protein farnesyltransferase	_S0027
farnesyl.transferase.inhibitors.anticancer.LG.Life.Sciences	Confirmed	110111	0.865	Protein farnesyltransferase/geranylgeranyltransferase type-1 subunit alpha	FNTA
adoprazine	New	110111	0.853	Sodium-dependent serotonin transporter	SLC6A4
CX-1370	Confirmed	110111	0.686	Amine oxidase [flavin-containing] B	MAOB
AZD-5438	Confirmed	110111	0.824	G2/mitotic-specific cyclin-B1	CCNB1
AZD-5438	Confirmed	110111	0.686	Cyclin-dependent kinase 9	CDK9
lensiprazine	New	110111	0.919	5-HT2 RECEPTOR	_F0003
AZD-5438	New	110111	0.865	Cyclin-A1	CCNA1
calpain.inhibitors.oral.AMD.retinopathy.Senju.Pharmaceutical	New	110111	0.865	Cathepsin S	CTSS
GR-159897	New	110111	0.919	Alpha-1B adrenergic receptor	ADRA1B
GR-159897	New	110111	0.892	Alpha-1D adrenergic receptor	ADRA1D
AZD-5438	Confirmed	110111	0.865	Cyclin-A2	CCNA2
glyfoline	New	110111	0.896	Estrogen receptor beta	ESR2
SEN-1500	New	110111	0.824	Serine/threonine-protein kinase NLK	NLK
lensiprazine	New	110111	0.892	ALPHA1-ADRENOCEPTOR	_F0015
AV-412	New	110111	0.824	Cyclin-G-associated kinase	GAK
SIM-916	New	110111	0.896	Estrogen receptor beta	ESR2
Ro-327315	New	110111	0.824	Matrix metalloproteinase-9	MMP9
glyfoline	New	110111	0.896	Estrogen receptor	ESR1
robustaflavone	New	110111	0.824	Estradiol 17-beta-dehydrogenase 1	HSD17B1
AV-412	New	110111	0.824	Dual specificity mitogen-activated protein kinase kinase 5	MAP2K5
SR-59104A	New	110111	0.892	Beta-2 adrenergic receptor	ADRB2
JTV-519.oral.Sequel.Pharmaceuticals	Confirmed	110111	0.793	Alpha-1B adrenergic receptor	ADRA1B
SEN-1500	New	110111	0.686	Mitogen-activated protein kinase kinase kinase 19	MAP3K19
AV-412	New	110111	0.686	Ephrin type-A receptor 6	EPHA6
RG-7419	Confirmed	110111	0.824	Baculoviral IAP repeat-containing protein 2	BIRC2
adoprazine	Confirmed	110111	0.892	ALPHA1-ADRENOCEPTOR	_F0015
AV-412	New	110111	0.686	Abelson tyrosine-protein kinase 2	ABL2
AV-412	New	110111	0.686	Ephrin type-B receptor 6	EPHB6
Ro-327315	New	110111	0.686	72 kDa type IV collagenase	MMP2
SR-58878	Confirmed	110111	0.793	Beta-1 adrenergic receptor	ADRB1
Pipamazine	Confirmed	110111	0.793	Alpha-1A adrenergic receptor	ADRA1A
Bezitramide	New	110111	0.919	Alpha-1A adrenergic receptor	ADRA1A
Remoxipride	New	110111	0.853	5-hydroxytryptamine receptor 3C	HTR3C
Remoxipride	New	110111	0.853	5-hydroxytryptamine receptor 3E	HTR3E
Remoxipride	New	110111	0.853	5-hydroxytryptamine receptor 3D	HTR3D
Astemizole	Confirmed	110111	0.793	Alpha-1A adrenergic receptor	ADRA1A
Pergolide	Confirmed	110111	0.892	5-hydroxytryptamine receptor 6	HTR6
Indoramin	Confirmed	110111	0.892	ALPHA1-ADRENOCEPTOR	_F0015
Thioridazine	Confirmed	110111	0.892	D(1A) dopamine receptor	DRD1
Pergolide	Confirmed	110111	0.892	Alpha-2A adrenergic receptor	ADRA2A
Astemizole	Confirmed	110111	0.793	5-hydroxytryptamine receptor 2C	HTR2C
Astemizole	Confirmed	110111	0.696	Alpha-1B adrenergic receptor	ADRA1B
Pergolide	Confirmed	110111	0.793	Alpha-2C adrenergic receptor	ADRA2C
Clomacran	New	110111	0.892	D(1A) dopamine receptor	DRD1
Pergolide	Confirmed	110111	0.662	5-hydroxytryptamine receptor 3B	HTR3B
Astemizole	Confirmed	110111	0.892	D(3) dopamine receptor	DRD3
Domperidone	Confirmed	110111	0.793	Alpha-1D adrenergic receptor	ADRA1D
ABT-080	New	111	0.624	Peroxisome proliferator-activated receptor gamma	PPARG
SB-050	New	111	0.613	Orexin receptor type 1	HCRTR1
SB-203347	New	111	0.624	Retinoic acid receptor gamma	RARG
RG-7166	New	111	0.613	5-hydroxytryptamine receptor 1D	HTR1D
PPAR.modulators.Ligand.Lilly	New	111	0.613	Leukotriene B4 receptor 2	LTB4R2
A-276575	New	111	0.624	Nuclear receptor subfamily 5 group A member 2	NR5A2
v-protectants.AtheroGenics	New	111	0.613	Prostaglandin E2 receptor EP1 subtype	PTGER1
A-276575	New	111	0.624	Steroidogenic factor 1	NR5A1
cetefloxacin	New	111	0.624	Retinoic acid receptor gamma	RARG
PNU-99194A	New	111	0.613	Alpha-2C adrenergic receptor	ADRA2C
PNU-99194A	New	111	0.613	Alpha-2B adrenergic receptor	ADRA2B
SB-050	New	111	0.613	Orexin receptor type 2	HCRTR2
SB-203347	New	111	0.624	Retinoic acid receptor beta	RARB
A-205804.analogs.Abbott.ICOS	New	111	0.624	Peroxisome proliferator-activated receptor alpha	PPARA
SB-203347	New	111	0.624	Retinoic acid receptor alpha	RARA
MDL-11939	New	111	0.613	ALPHA1-ADRENOCEPTOR	_F0015
SP-08.Georgetown.University	New	111	0.613	5-HT2 RECEPTOR	_F0003
KRH-3955	New	111	0.613	Neuropeptide FF receptor 1	NPFFR1
PPAR.modulators.Ligand.Lilly	New	111	0.613	Leukotriene B4 receptor 1	LTB4R
fosbretabulin.disodium.cancer.Tibet.Rhodiola.Pharmaceutical.Chengdu.Hengji.Pharmaceutical	New	111	0.624	Retinoic acid receptor beta	RARB
fosbretabulin.disodium.cancer.Tibet.Rhodiola.Pharmaceutical.Chengdu.Hengji.Pharmaceutical	New	111	0.624	Retinoic acid receptor alpha	RARA
A-205804.analogs.Abbott.ICOS	New	111	0.624	Peroxisome proliferator-activated receptor delta	PPARD
fosbretabulin.disodium.cancer.Tibet.Rhodiola.Pharmaceutical.Chengdu.Hengji.Pharmaceutical	New	111	0.624	Retinoic acid receptor gamma	RARG
KRH-3955	New	111	0.613	Neuropeptide FF receptor 2	NPFFR2
Adenosine.Phosphate	New	111	0.613	P2Y purinoceptor 6	P2RY6
Amfepramone.Hydrochloride	New	111	0.613	5-hydroxytryptamine receptor 1F	HTR1F
Anagestone.acetate	New	111	0.624	Progesterone receptor	PGR
Benfluorex	New	111	0.613	D(3) dopamine receptor	DRD3
Benzydamine.Hydrochloride	New	111	0.613	5-hydroxytryptamine receptor 2C	HTR2C
Budipine	New	111	0.613	5-hydroxytryptamine receptor 2C	HTR2C
Dibenzepin.Hydrochloride	New	111	0.613	5-hydroxytryptamine receptor 7	HTR7
Dibenzepin.Hydrochloride	New	111	0.613	Muscarinic acetylcholine receptor M5	CHRM5
Pergolide	New	111	0.613	5-HT2 RECEPTOR	_F0003
Terodiline	New	111	0.613	5-hydroxytryptamine receptor 2C	HTR2C
Adenosine.Phosphate	Confirmed	111	0.613	P2Y purinoceptor 2	P2RY2
Methapyrilene	Confirmed	111	0.613	Muscarinic acetylcholine receptor M1	CHRM1
aleplasinin	New	1110	0.621	Fatty acid-binding protein, adipocyte	FABP4
mocetinostat.intravenous.cancer.MethylGene	New	1110	0.621	Aurora kinase A	AURKA
CEE-03-320	New	1110	0.621	D(1) dopamine receptor	P35406
v-protectants.AtheroGenics	New	1110	0.621	Xanthine dehydrogenase/oxidase	XDH
CRF1.antagonists.Neurogen	New	1110	0.743	Cannabinoid receptor 2	CNR2
Lu-AF21934	New	1110	0.743	N-formyl peptide receptor 2	FPR2
18F-FEDAA-1106	New	1110	0.743	G-protein coupled bile acid receptor 1	GPBAR1
PPAR.modulators.Ligand.Lilly	New	1110	0.743	Free fatty acid receptor 1	FFAR1
R-1065	New	1110	0.621	Acetylcholine-binding protein	P58154
tubulin.inhibitors.anticancer.Celgene.EntreMed	New	1110	0.621	Translocator protein	TSPO
JTK-652	New	1110	0.751	Peroxisome proliferator-activated receptor gamma	PPARG
nucleotide-competitive.reverse.transcriptase.inhibitors.HIV.infection.Boehringer	New	1110	0.621	Phosphatidylinositol 4,5-bisphosphate 3-kinase	_S0024
diphenylfuran.derivatives.Tsumura	New	1110	0.751	ESTROGEN RECEPTOR	_F0069
ilorasertib	New	1110	0.621	Receptor-interacting serine/threonine-protein kinase 1	RIPK1
S-1255	New	1110	0.751	Retinoic acid receptor gamma	RARG
PNU-99194A	New	1110	0.621	Sigma non-opioid intracellular receptor 1	SIGMAR1
JTK-652	New	1110	0.751	RETINOIC ACID RECEPTOR	_F0164
S-1255	New	1110	0.751	Peroxisome proliferator-activated receptor gamma	PPARG
CE-245677	New	1110	0.621	Vascular endothelial growth factor A	VEGFA
tubulin.inhibitors.anticancer.Celgene.EntreMed	New	1110	0.621	CASPASE	_F0032
PNU-99194A	New	1110	0.743	5-HT1 RECEPTOR	_F0002
NV-196	New	1110	0.751	ESTROGEN RECEPTOR	_F0069
JTV-519.oral.Sequel.Pharmaceuticals	New	1110	0.743	Somatostatin receptor type 1	SSTR1
AR-2474	New	1110	0.621	Bifunctional epoxide hydrolase 2	EPHX2
Alzheimer.s.disease.therapeutics.DuPont.Scios	New	1110	0.621	Peptide deformylase, mitochondrial	PDF
ion.channel.blockers.Neusentis	New	1110	0.621	Interleukin-2	IL2
Activin-like.kinase-5.inhibitor.scar.formation.Graceway.Pharmaceuticals	New	1110	0.621	cAMP and cAMP-inhibited cGMP 3',5'-cyclic phosphodiesterase 10A	PDE10A
irloxacin	New	1110	0.621	Xanthine dehydrogenase/oxidase	XDH
nucleotide-competitive.reverse.transcriptase.inhibitors.HIV.infection.Boehringer	New	1110	0.621	Serine/threonine-protein kinase mTOR	MTOR
aleplasinin	New	1110	0.743	Prostaglandin E2 receptor EP1 subtype	PTGER1
KCNQ2.KCNQ3.channel.openers.pain.AbbVie	New	1110	0.743	Adenosine receptor A3	ADORA3
retinoid.related.molecules.Maxia.Pharmaceuticals	New	1110	0.743	Prostaglandin E2 receptor EP1 subtype	PTGER1
API-023	New	1110	0.743	Prostaglandin D2 receptor 2	PTGDR2
NPC-16377	New	1110	0.621	Lanosterol synthase	LSS
RGB-286638	Confirmed	1110	0.621	Cyclin-dependent kinase 6	CDK6
carvedilol.once.daily.Biovail	New	1110	0.743	ALPHA2-ADRENOCEPTOR	_F0016
nucleotide-competitive.reverse.transcriptase.inhibitors.HIV.infection.Boehringer	New	1110	0.621	BRD	_F0026
PDE4b.inhibitors.COPD.asthma.Plexxikon	New	1110	0.621	Xanthine dehydrogenase/oxidase	XDH
S-1255	New	1110	0.743	P2Y purinoceptor 14	P2RY14
TEI-9874	New	1110	0.743	Prostacyclin receptor	PTGIR
Activin-like.kinase-5.inhibitor.scar.formation.Graceway.Pharmaceuticals	New	1110	0.743	Proteinase-activated receptor 4	F2RL3
IkappaB.kinase.IKK.inhibitors.Millennium	New	1110	0.621	Bromodomain-containing protein 4	BRD4
AM-831	New	1110	0.743	Nociceptin receptor	OPRL1
BB-83698	New	1110	0.621	Peptide deformylase	def
PNU-99194A	New	1110	0.72	D(1B) dopamine receptor	DRD5
LY-929	New	1110	0.72	Cysteinyl leukotriene receptor 1	CYSLTR1
IRX-4310	New	1110	0.72	P2Y purinoceptor 14	P2RY14
KRP-105	New	1110	0.72	Prostaglandin E2 receptor EP4 subtype	PTGER4
JTK-652	New	1110	0.72	Prostaglandin E2 receptor EP1 subtype	PTGER1
AGN-193174	New	1110	0.72	P2Y purinoceptor 14	P2RY14
IRX-4310	New	1110	0.729	Peroxisome proliferator-activated receptor delta	PPARD
dual.Rho-associated.protein.kinase.1.2.inhibitors.immune.disorders.AbbVie	New	1110	0.72	Galanin receptor type 3	GALR3
R-1065	New	1110	0.72	5-hydroxytryptamine receptor 5B	Htr5b
LY-929	New	1110	0.72	Prostacyclin receptor	PTGIR
R-1065	New	1110	0.72	5-hydroxytryptamine receptor 1E	HTR1E
LY-3390334	New	1110	0.72	Endothelin-1 receptor	EDNRA
S-16924	Confirmed	1110	0.639	D(1A) dopamine receptor	DRD1
NNC-14-0185	New	1110	0.72	Corticotropin-releasing factor receptor 1	CRHR1
GR-159897	Confirmed	1110	0.743	Substance-K receptor	TACR2
ion.channel.blockers.Neusentis	New	1110	0.72	Sphingosine 1-phosphate receptor 4	S1PR4
dopamine.D3.antagonists.Aventis	New	1110	0.639	C-C chemokine receptor type 3	CCR3
farnesyl.transferase.inhibitors.anticancer.LG.Life.Sciences	New	1110	0.639	Vasopressin V1a receptor	AVPR1A
ONO-8815Ly	New	1110	0.639	Prostaglandin F2-alpha receptor	PTGFR
alpha1.adrenoceptor.antagonists.Recordati	New	1110	0.639	Kappa-type opioid receptor	OPRK1
AGN-193174	New	1110	0.649	Estrogen receptor	ESR1
BVT-74316	New	1110	0.639	5-hydroxytryptamine receptor 1E	HTR1E
sGC.stimulators.Bayer	New	1110	0.639	Adenosine receptor A3	ADORA3
NPS-1392	New	1110	0.639	5-hydroxytryptamine receptor 2B	HTR2B
PNU-99194A	New	1110	0.639	5-hydroxytryptamine receptor 5A	HTR5A
flufenoxina	New	1110	0.639	D(1B) dopamine receptor	DRD5
PNU-171990A	New	1110	0.639	Histamine H3 receptor	HRH3
ONO-8815Ly	New	1110	0.639	Thromboxane A2 receptor	TBXA2R
AMP-53	New	1110	0.639	5-HT1 RECEPTOR	_F0002
KP-776	Confirmed	1110	0.639	C-C chemokine receptor type 8	CCR8
Torcetrapib	New	1110	0.743	Substance-P receptor	TACR1
Dolasetron	New	1110	0.743	5-hydroxytryptamine receptor 1E	HTR1E
Tolrestat	New	1110	0.621	Protoporphyrinogen oxidase 2, chloroplastic/mitochondrial	PPOX2
Methopholine	New	1110	0.743	ALPHA2-ADRENOCEPTOR	_F0016
Chlormadinone	New	1110	0.751	Glucocorticoid receptor	NR3C1
Budipine	New	1110	0.621	3-beta-hydroxysteroid-Delta(8),Delta(7)-isomerase	EBP
Prenylamine	New	1110	0.743	D(4) dopamine receptor	DRD4
Terodiline	New	1110	0.621	Sigma non-opioid intracellular receptor 1	SIGMAR1
Aminorex.Fumarate	New	1110	0.743	Trace amine-associated receptor 1	TAAR1
Astemizole	New	1110	0.621	Microsomal triglyceride transfer protein large subunit	MTTP
Fipexide	New	1110	0.621	Transmembrane protein 97	TMEM97
Methopholine	New	1110	0.743	5-hydroxytryptamine receptor 2B	HTR2B
Sibutramine	New	1110	0.621	Sigma non-opioid intracellular receptor 1	SIGMAR1
Thenalidine	New	1110	0.621	Transporter	NET
Beclobrate	New	1110	0.743	Metabotropic glutamate receptor 2	GRM2
Dithiazanine.iodide	New	1110	0.621	Insulin receptor	INSR
Mepazine.Hydrochloride	New	1110	0.621	Transmembrane protein 97	TMEM97
Thioridazine	New	1110	0.621	Transmembrane protein 97	TMEM97
Methopholine	New	1110	0.743	5-hydroxytryptamine receptor 7	HTR7
Droxicam	New	1110	0.72	Metabotropic glutamate receptor 1	GRM1
Prenylamine	New	1110	0.72	Alpha-1D adrenergic receptor	ADRA1D
Sibutramine	New	1110	0.72	5-hydroxytryptamine receptor 1A	HTR1A
Medifoxamine	New	1110	0.72	5-hydroxytryptamine receptor 7	HTR7
Methapyrilene	New	1110	0.72	5-hydroxytryptamine receptor 7	HTR7
Ibufenac	New	1110	0.72	C-X-C chemokine receptor type 1	CXCR1
Medifoxamine	New	1110	0.72	5-hydroxytryptamine receptor 5A	HTR5A
Medifoxamine	New	1110	0.72	Histamine H1 receptor	HRH1
Medifoxamine	New	1110	0.72	5-hydroxytryptamine receptor 2B	HTR2B
Zomepirac	New	1110	0.72	Prostaglandin D2 receptor 2	PTGDR2
Indoprofen	New	1110	0.72	Prostaglandin D2 receptor 2	PTGDR2
Oxyphenisatin.acetate	New	1110	0.729	Mineralocorticoid receptor	NR3C2
Sibutramine	New	1110	0.72	D(1B) dopamine receptor	DRD5
Erythromycin.estolate	New	1110	0.72	Motilin receptor	MLNR
Fenclofenac	New	1110	0.72	Prostaglandin D2 receptor 2	PTGDR2
Diamthazole	New	1110	0.72	5-hydroxytryptamine receptor 7	HTR7
Nifedipine	New	1110	0.639	Neuropeptide Y receptor type 1	NPY1R
Bendazac	New	1110	0.639	Prostaglandin D2 receptor 2	PTGDR2
Dipyrone	New	1110	0.639	Prostaglandin D2 receptor 2	PTGDR2
Medifoxamine	New	1110	0.639	5-hydroxytryptamine receptor 1B	HTR1B
Tolrestat	New	1110	0.639	Prostaglandin D2 receptor 2	PTGDR2
Methapyrilene	Confirmed	1110	0.639	5-hydroxytryptamine receptor 2B	HTR2B
Bezitramide	New	1110	0.639	C-C chemokine receptor type 5	CCR5
Bromocriptine.Mesylate	New	1110	0.639	5-hydroxytryptamine receptor 1E	HTR1E
Dibenzepin.Hydrochloride	New	1110	0.639	5-HT1 RECEPTOR	_F0002
Methapyrilene	New	1110	0.639	5-HT1 RECEPTOR	_F0002
Adenosine.Phosphate	Confirmed	1110	0.72	P2Y purinoceptor 1	P2RY1
dual.Pgp.MRP1.inhibitors.quinazolinones.Xenova	New	11100	0.653	5-hydroxytryptamine receptor 1A	HTR1A
IkappaB.kinase.IKK.inhibitors.Millennium	New	11100	0.633	Metabotropic glutamate receptor 5	GRM5
Activin-like.kinase-5.inhibitor.scar.formation.Graceway.Pharmaceuticals	New	11100	0.633	Metabotropic glutamate receptor 1	GRM1
Thenalidine	New	11100	0.633	5-hydroxytryptamine receptor 7	HTR7
Thenalidine	New	11100	0.633	5-hydroxytryptamine receptor 1A	HTR1A
GR-159897	New	111000	0.681	5-hydroxytryptamine receptor 2B	HTR2B
NPC-18166	New	111000	0.66	5-hydroxytryptamine receptor 5A	HTR5A
Astemizole	Confirmed	111000	0.681	Histamine H1 receptor	HRH1
Encainide	New	111000	0.681	Trace amine-associated receptor 1	TAAR1
Oxomemazine	New	111000	0.66	5-hydroxytryptamine receptor 7	HTR7
Minaprine	New	111000	0.66	Muscarinic acetylcholine receptor M2	CHRM2
GR-159897	New	111001	0.845	5-hydroxytryptamine receptor 2A	HTR2A
henatinib.maleate	New	111001	0.756	Platelet-derived growth factor receptor alpha	PDGFRA
dual.Pgp.MRP1.inhibitors.quinazolinones.Xenova	New	111001	0.845	5-hydroxytryptamine receptor 2C	HTR2C
henatinib.maleate	New	111001	0.756	Macrophage colony-stimulating factor 1 receptor	CSF1R
cenisertib	Confirmed	111001	0.603	Tyrosine-protein kinase JAK2	JAK2
henatinib.maleate	New	111001	0.756	Proto-oncogene tyrosine-protein kinase receptor Ret	RET
henatinib.maleate	New	111001	0.756	Vascular endothelial growth factor receptor 1	FLT1
hypothemycin.Shionogi	Confirmed	111001	0.756	Vascular endothelial growth factor receptor 2	KDR
p56lck.inhibitors.phenylaminopyrimidines.Celltech	New	111001	0.756	Epithelial discoidin domain-containing receptor 1	DDR1
henatinib.maleate	New	111001	0.756	Interleukin-1 receptor-associated kinase 1	IRAK1
GR-159897	New	111001	0.845	5-hydroxytryptamine receptor 2C	HTR2C
cenisertib	Confirmed	111001	0.721	Vascular endothelial growth factor receptor 2	KDR
RP-23618	New	111001	0.845	Delta-type opioid receptor	OPRD1
henatinib.maleate	New	111001	0.756	Vascular endothelial growth factor receptor 3	FLT4
henatinib.maleate	New	111001	0.756	Receptor-type tyrosine-protein kinase FLT3	FLT3
carvedilol.once.daily.Biovail	Confirmed	111001	0.845	D(2) dopamine receptor	DRD2
ZD-4190	Confirmed	111001	0.721	Vascular endothelial growth factor receptor 2	KDR
SR-59119A	New	111001	0.699	Sodium-dependent noradrenaline transporter	SLC6A2
REC-15.3079	New	111001	0.82	D(2) dopamine receptor	DRD2
cenisertib	New	111001	0.721	Tyrosine-protein kinase JAK1	JAK1
cenisertib	Confirmed	111001	0.756	Tyrosine-protein kinase JAK3	JAK3
henatinib.maleate	New	111001	0.721	Serine/threonine-protein kinase Chk2	CHEK2
dopamine.D3.antagonists.Aventis	New	111001	0.82	Alpha-2A adrenergic receptor	ADRA2A
henatinib.maleate	New	111001	0.721	Dual specificity protein kinase TTK	TTK
henatinib.maleate	New	111001	0.721	Tyrosine-protein kinase receptor UFO	AXL
PF-562271	Confirmed	111001	0.603	Glycogen synthase kinase-3 beta	GSK3B
dual.Pgp.MRP1.inhibitors.quinazolinones.Xenova	New	111001	0.82	5-hydroxytryptamine receptor 2A	HTR2A
CEE-03-320	New	111001	0.82	5-hydroxytryptamine receptor 2A	HTR2A
henatinib.maleate	New	111001	0.721	Leucine-rich repeat serine/threonine-protein kinase 2	LRRK2
SR-59119A	New	111001	0.699	Sodium-dependent dopamine transporter	SLC6A3
alpha1.adrenoceptor.antagonists.Recordati	New	111001	0.82	D(2) dopamine receptor	DRD2
henatinib.maleate	New	111001	0.721	Tyrosine-protein kinase JAK1	JAK1
henatinib.maleate	New	111001	0.721	NT-3 growth factor receptor	NTRK3
dopamine.D3.antagonists.Aventis	New	111001	0.82	5-hydroxytryptamine receptor 2C	HTR2C
GR-159897	New	111001	0.82	D(2) dopamine receptor	DRD2
SR-59230A	New	111001	0.82	D(2) dopamine receptor	DRD2
p21-activated.kinase.inhibitors.central.nervous.system.disorders.cancer.Afraxis.Scripps.Research.Institute	New	111001	0.721	Ribosomal protein S6 kinase alpha-1	RPS6KA1
SR-59230A	New	111001	0.82	5-hydroxytryptamine receptor 2A	HTR2A
[truncated: 1,924 more rows]

## Sheet: How to Read the data
Coloumn1	Drug name
Coloumn2	Confirmed or New
	Confirmed = in vitro confirmed
	New = yet to be confirmed
Coloumn3	Method predicts interaction or not (1 = yes; 0 = no); Training set interactions are labelled as Training set
	for example
	111111 = SAS, SAR,SIM,SEA,MLM and XPI predicts interaction possible
	111001 = SAS, SAR,SIM, XPI predicts interaction possible; SEA and MLM do not predict possibility of a particular interaction
Coloumn 4	Computed Score; Only predicted or known interactions are scored; Training set interactions are assigned with a score of 1
Coloumn 5	off-target name
Coloumn 6	off-target gene name
